# Supplementary material for: Identifying microbiota community patterns important for plant protection using synthetic communities and machine learning
Source: Nat Commun. 2023 Dec 2;14:7983. doi: 10.1038/s41467-023-43793-z (PMC10693592; doi:10.1038/s41467-023-43793-z)
Supplement: Supplementary file 4 — Supplementary Data 1 [file 41467_2023_43793_MOESM4_ESM.xlsx]

## Sheet: Overview
Table S1: One sided Welsh t-tests and Shapiro-Wilk tests of random communities in pilot experiment conducted using medians of each Mix calculated from log10-transformed pathogen luminescence.

## Sheet: Welch_CommVsAxNI_median_allTime
Table S1: summarizing outcomes of Welch's t-test of the pathogen luminescence between the background (axenic non-infected) and the test group (group 2) of three timepoints (3, 6, 12 days post infection) in the pilot experiment.
group1	group2	TimePoint	estimate	estimate1	estimate2	.y.	statistic	p.value	parameter	conf.low	conf.high	method	alternative	p.adj	p.signif
axenic NI	axenic	3dpi	-1.32307	4.85954	6.18261	LogFlux	-9.01693	0.00125826	3.1029	-Inf	-0.982376	Welch Two Sample t-test	less	0.0226486	**
axenic NI	M1	3dpi	-0.244567	4.85954	5.10411	LogFlux	-2.68663	0.0339595	3.2744	-Inf	-0.0374623	Welch Two Sample t-test	less	0.61127	*
axenic NI	M10	3dpi	-0.0810131	4.85954	4.94056	LogFlux	-3.45723	0.00791587	5.43427	-Inf	-0.0346154	Welch Two Sample t-test	less	0.142486	**
axenic NI	M11	3dpi	-0.0507166	4.85954	4.91026	LogFlux	-1.82589	0.0589127	5.97943	-Inf	0.00329117	Welch Two Sample t-test	less	1
axenic NI	M12	3dpi	-0.0685725	4.85954	4.92812	LogFlux	-2.37145	0.0280658	5.89819	-Inf	-0.0122097	Welch Two Sample t-test	less	0.505184	*
axenic NI	M13	3dpi	-0.0641647	4.85954	4.92371	LogFlux	-2.16566	0.0374262	5.82633	-Inf	-0.00628296	Welch Two Sample t-test	less	0.673671	*
axenic NI	M14	3dpi	-0.08758	4.85954	4.94712	LogFlux	-2.17568	0.0431534	4.59955	-Inf	-0.00487971	Welch Two Sample t-test	less	0.776761	*
axenic NI	M15	3dpi	-0.142165	4.85954	5.00171	LogFlux	-4.07815	0.00446715	5.16399	-Inf	-0.0724098	Welch Two Sample t-test	less	0.0804086	**
axenic NI	M16	3dpi	-0.330352	4.85954	5.1899	LogFlux	-1.6521	0.0977232	3.05499	-Inf	0.136791	Welch Two Sample t-test	less	1
axenic NI	M17	3dpi	-0.541402	4.85954	5.40095	LogFlux	-2.04034	0.066533	3.0311	-Inf	0.0804566	Welch Two Sample t-test	less	1
axenic NI	M2	3dpi	-0.0799429	4.85954	4.93949	LogFlux	-1.50179	0.105006	3.86329	-Inf	0.0347026	Welch Two Sample t-test	less	1
axenic NI	M3	3dpi	-0.0405736	4.85954	4.90012	LogFlux	-1.87446	0.0623413	4.60607	-Inf	0.00388079	Welch Two Sample t-test	less	1
axenic NI	M4	3dpi	-0.0674819	4.85954	4.92703	LogFlux	-2.58502	0.0208255	5.97418	-Inf	-0.0167159	Welch Two Sample t-test	less	0.37486	*
axenic NI	M5	3dpi	-0.748936	4.85954	5.60848	LogFlux	-2.59197	0.040111	3.02621	-Inf	-0.0713393	Welch Two Sample t-test	less	0.721998	*
axenic NI	M6	3dpi	-0.455497	4.85954	5.31504	LogFlux	-1.91193	0.0753339	3.03863	-Inf	0.102273	Welch Two Sample t-test	less	1
axenic NI	M7	3dpi	-0.115176	4.85954	4.97472	LogFlux	-3.51144	0.00745881	5.42701	-Inf	-0.0502135	Welch Two Sample t-test	less	0.134259	**
axenic NI	M8	3dpi	-0.0453286	4.85954	4.90487	LogFlux	-2.07227	0.0480789	4.73096	-Inf	-0.000691963	Welch Two Sample t-test	less	0.86542	*
axenic NI	M9	3dpi	-0.36105	4.85954	5.22059	LogFlux	-1.81842	0.0824515	3.05578	-Inf	0.102758	Welch Two Sample t-test	less	1
axenic NI	axenic	6dpi	-1.18074	4.89439	6.07513	LogFlux	-20.6999	4.3487e-05	3.5012	-Inf	-1.05399	Welch Two Sample t-test	less	0.000782766	***
axenic NI	M1	6dpi	-0.504988	4.89439	5.39938	LogFlux	-4.09301	0.012371	3.10117	-Inf	-0.218455	Welch Two Sample t-test	less	0.222679	*
axenic NI	M10	6dpi	-0.0417086	4.89439	4.9361	LogFlux	-0.89803	0.211331	3.78162	-Inf	0.0589699	Welch Two Sample t-test	less	1
axenic NI	M11	6dpi	-0.145331	4.89439	5.03972	LogFlux	-6.86154	0.000252247	5.90687	-Inf	-0.104057	Welch Two Sample t-test	less	0.00454044	***
axenic NI	M12	6dpi	-0.0279106	4.89439	4.9223	LogFlux	-1.09426	0.158907	5.71369	-Inf	0.0221015	Welch Two Sample t-test	less	1
axenic NI	M13	6dpi	-0.0467425	4.89439	4.94113	LogFlux	-1.83368	0.0594156	5.71597	-Inf	0.0032356	Welch Two Sample t-test	less	1
axenic NI	M14	6dpi	-0.125102	4.89439	5.01949	LogFlux	-6.34091	0.000499384	5.51291	-Inf	-0.086149	Welch Two Sample t-test	less	0.00898892	***
axenic NI	M15	6dpi	-0.213228	4.89439	5.10762	LogFlux	-5.46342	0.00245705	4.14682	-Inf	-0.130865	Welch Two Sample t-test	less	0.0442269	**
axenic NI	M16	6dpi	-0.382116	4.89439	5.27651	LogFlux	-2.35654	0.0490285	3.05817	-Inf	-0.00345582	Welch Two Sample t-test	less	0.882513	*
axenic NI	M17	6dpi	-0.458887	4.89439	5.35328	LogFlux	-2.64872	0.0378621	3.05089	-Inf	-0.0539283	Welch Two Sample t-test	less	0.681518	*
axenic NI	M2	6dpi	-0.00286121	4.89439	4.89725	LogFlux	-0.0962599	0.463502	5.06932	-Inf	0.0568533	Welch Two Sample t-test	less	1
axenic NI	M3	6dpi	-0.106355	4.89439	5.00075	LogFlux	-2.22498	0.0474575	3.73401	-Inf	-0.00232972	Welch Two Sample t-test	less	0.854235	*
axenic NI	M4	6dpi	-0.109579	4.89439	5.00397	LogFlux	-1.61228	0.0979398	3.34574	-Inf	0.0438499	Welch Two Sample t-test	less	1
axenic NI	M5	6dpi	-0.59587	4.89439	5.49026	LogFlux	-2.4855	0.0440484	3.02647	-Inf	-0.033684	Welch Two Sample t-test	less	0.792872	*
axenic NI	M6	6dpi	-0.520617	4.89439	5.41501	LogFlux	-4.24999	0.0111563	3.10265	-Inf	-0.236181	Welch Two Sample t-test	less	0.200813	*
axenic NI	M7	6dpi	-0.0744387	4.89439	4.96883	LogFlux	-1.79459	0.0735608	4.00222	-Inf	0.0139749	Welch Two Sample t-test	less	1
axenic NI	M8	6dpi	-0.0662717	4.89439	4.96066	LogFlux	-1.7544	0.0751336	4.23286	-Inf	0.0130018	Welch Two Sample t-test	less	1
axenic NI	M9	6dpi	-0.321662	4.89439	5.21605	LogFlux	-4.42307	0.00876739	3.30003	-Inf	-0.156678	Welch Two Sample t-test	less	0.157813	**
axenic NI	axenic	12dpi	-1.02945	4.95456	5.98401	LogFlux	-8.53922	0.00144913	3.12084	-Inf	-0.750161	Welch Two Sample t-test	less	0.0260844	**
axenic NI	M1	12dpi	-0.257964	4.95456	5.21252	LogFlux	-6.26441	0.00143519	4.1738	-Inf	-0.171216	Welch Two Sample t-test	less	0.0258334	**
axenic NI	M10	12dpi	0.0293648	4.95456	4.92519	LogFlux	1.59204	0.907354	4.07471	-Inf	0.06848	Welch Two Sample t-test	less	1
axenic NI	M11	12dpi	-0.0650363	4.95456	5.01959	LogFlux	-1.71845	0.0770381	4.41486	-Inf	0.0135155	Welch Two Sample t-test	less	1
axenic NI	M12	12dpi	-0.0252176	4.95456	4.97978	LogFlux	-1.29143	0.127744	4.77867	-Inf	0.0145361	Welch Two Sample t-test	less	1
axenic NI	M13	12dpi	-0.0848088	4.95456	5.03937	LogFlux	-4.49172	0.00443211	4.37173	-Inf	-0.0455207	Welch Two Sample t-test	less	0.079778	**
axenic NI	M14	12dpi	-0.118206	4.95456	5.07276	LogFlux	-5.64353	0.000899334	5.47853	-Inf	-0.0768012	Welch Two Sample t-test	less	0.016188	***
axenic NI	M15	12dpi	-0.239031	4.95456	5.19359	LogFlux	-2.36342	0.0471751	3.17308	-Inf	-0.00621797	Welch Two Sample t-test	less	0.849152	*
axenic NI	M16	12dpi	-0.391983	4.95456	5.34654	LogFlux	-3.0368	0.0267826	3.10515	-Inf	-0.0923643	Welch Two Sample t-test	less	0.482086	*
axenic NI	M17	12dpi	-0.367255	4.95456	5.32181	LogFlux	-2.72064	0.0350223	3.096	-Inf	-0.0535545	Welch Two Sample t-test	less	0.630402	*
axenic NI	M2	12dpi	0.0028332	4.95456	4.95172	LogFlux	0.0945758	0.535941	5.31055	-Inf	0.0624266	Welch Two Sample t-test	less	1
axenic NI	M3	12dpi	-0.167545	4.95456	5.1221	LogFlux	-4.82325	0.00280426	4.70648	-Inf	-0.0965722	Welch Two Sample t-test	less	0.0504766	**
axenic NI	M4	12dpi	-0.304566	4.95456	5.25912	LogFlux	-4.5226	0.00767321	3.40356	-Inf	-0.153458	Welch Two Sample t-test	less	0.138118	**
axenic NI	M5	12dpi	-0.423369	4.95456	5.37793	LogFlux	-5.05263	0.00612342	3.25528	-Inf	-0.232323	Welch Two Sample t-test	less	0.110222	**
axenic NI	M6	12dpi	-0.412304	4.95456	5.36686	LogFlux	-3.86461	0.0139947	3.15512	-Inf	-0.166183	Welch Two Sample t-test	less	0.251904	*
axenic NI	M7	12dpi	-0.0188835	4.95456	4.97344	LogFlux	-0.728288	0.247216	5.87459	-Inf	0.0316937	Welch Two Sample t-test	less	1
axenic NI	M8	12dpi	-0.060095	4.95456	5.01465	LogFlux	-2.23221	0.0344885	5.7513	-Inf	-0.00737325	Welch Two Sample t-test	less	0.620794	*
axenic NI	M9	12dpi	-0.220758	4.95456	5.17532	LogFlux	-5.49732	0.00224667	4.24102	-Inf	-0.136527	Welch Two Sample t-test	less	0.04044	**

## Sheet: Shapiro Wilk test
Table S1: Shapiro-Wilk tests of random communities in pilot experiment.
Treatment	Time point	W statistics	P-value	Bonf. corrected p-value
axenic NI	12dpi	0.891314	0.38921	1
axenic NI	3dpi	0.748943	0.0377542	1
axenic NI	6dpi	0.831666	0.172188	1
axenic	12dpi	0.884247	0.357091	1
axenic	3dpi	0.866787	0.285268	1
axenic	6dpi	0.781584	0.0730871	1
M1	12dpi	0.936827	0.635079	1
M1	3dpi	0.994157	0.977679	1
M1	6dpi	0.864392	0.276246	1
M10	12dpi	0.821471	0.146633	1
M10	3dpi	0.838947	0.19235	1
M10	6dpi	0.807354	0.116076	1
M11	12dpi	0.893138	0.397781	1
M11	3dpi	0.866628	0.284663	1
M11	6dpi	0.986315	0.937915	1
M12	12dpi	0.896713	0.414916	1
M12	3dpi	0.977238	0.885642	1
M12	6dpi	0.879279	0.335566	1
M13	12dpi	0.924726	0.563762	1
M13	3dpi	0.939703	0.652518	1
M13	6dpi	0.849492	0.224518	1
M14	12dpi	0.919431	0.533762	1
M14	3dpi	0.954501	0.744315	1
M14	6dpi	0.829954	0.167681	1
M15	12dpi	0.914072	0.504238	1
M15	3dpi	0.972473	0.856736	1
M15	6dpi	0.836729	0.186035	1
M16	12dpi	0.883506	0.353827	1
M16	3dpi	0.766333	0.0542768	1
M16	6dpi	0.922312	0.549986	1
M17	12dpi	0.985343	0.93256	1
M17	3dpi	0.887731	0.372705	1
M17	6dpi	0.873947	0.313428	1
M2	12dpi	0.75471	0.0427088	1
M2	3dpi	0.741205	0.031845	1
M2	6dpi	0.934832	0.623083	1
M3	12dpi	0.92659	0.574504	1
M3	3dpi	0.976132	0.878999	1
M3	6dpi	0.915913	0.514286	1
M4	12dpi	0.941207	0.661701	1
M4	3dpi	0.956346	0.755913	1
M4	6dpi	0.833581	0.177332	1
M5	12dpi	0.983937	0.9247	1
M5	3dpi	0.922264	0.549715	1
M5	6dpi	0.988423	0.949259	1
M6	12dpi	0.960196	0.780142	1
M6	3dpi	0.92018	0.537957	1
M6	6dpi	0.935746	0.628564	1
M7	12dpi	0.949011	0.709946	1
M7	3dpi	0.90976	0.481133	1
M7	6dpi	0.878263	0.331269	1
M8	12dpi	0.968402	0.831563	1
M8	3dpi	0.958986	0.772525	1
M8	6dpi	0.945798	0.689976	1
M9	12dpi	0.931045	0.600554	1
M9	3dpi	0.873432	0.311341	1
M9	6dpi	0.855122	0.243183	1
