# Supplementary material for: Identifying microbiota community patterns important for plant protection using synthetic communities and machine learning
Source: Nat Commun. 2023 Dec 2;14:7983. doi: 10.1038/s41467-023-43793-z (PMC10693592; doi:10.1038/s41467-023-43793-z)
Supplement: Supplementary file 5 — Supplementary Data 2 [file 41467_2023_43793_MOESM5_ESM.xlsx]

## Sheet: StrainPool
Table S2: SynCom-35 strain collection used in the screening experiment with taxonomical and a priori knowledge information.
Strain_ID 1,2	Strain number 1, 2	Phylum 2	Familly 2	Genus 2	SynCom-35	SynCom-Low	SynCom-High	previous studies 3,4,5	mean protection score 13dpi 6, 7	Pilot Experiment
15	Leaf15	Proteobacteria	Pseudomonadaceae	Pseudomonas	YES			3	100	YES
21	Leaf21	Proteobacteria	Sphingomonadaceae	Sphingomonas	YES	YES		3	99.6698	YES
32	Leaf32	Proteobacteria	Sphingomonadaceae	Sphingomonas	YES			3	23.2135	YES
68	Leaf68	Proteobacteria	Rhizobiaceae	Rhizobium	YES	YES		3, 4	98.1141	YES
70	Leaf70	Proteobacteria	Xanthomonadaceae	Stenotrophomonas	YES			3, 4	13.1611	YES
76	Leaf76	Proteobacteria	Comamonadaceae	Acidovorax	YES			3	35.5932
82	Leaf82	Bacteroidetes	Flavobacteriaceae	Flavobacterium	YES			3, 4	25.71
88	Leaf88	Proteobacteria	Methylobacteriaceae	Methylobacterium	YES		YES	4, 5	19.3133	YES
122	Leaf122	Proteobacteria	Methylobacteriaceae	Methylobacterium	YES				13.8086
126	Leaf126	Proteobacteria	Oxalobacteraceae	Duganella	YES			4	76.6136	YES
161	Leaf161	Actinobacteria	Microbacteriaceae	Microbacterium	YES				21.1864	YES
168	Leaf168	Proteobacteria	Caulobacteraceae	Brevundimonas	YES				0	YES
176	Leaf176	Bacteroidetes	Sphingobacteriaceae	Pedobacter	YES			4	10.7191	YES
182	Leaf182	Firmicutes	Paenibacillaceae	Brevibacillus	YES			4	0	YES
183	Leaf183	Actinobacteria	Microbacteriaceae	Curtobacterium	YES			4	45.9652	YES
187	Leaf187	Firmicutes	Bacillales	Exiguobacterium	YES			4, 5	10.8339	YES
189	Leaf189	Bacteroidetes	Cytophagaceae	Dyadobacter	YES			4	31.1262	YES
203	Leaf203	Actinobacteria	Microbacteriaceae	Microbacterium	YES			3, 4	81.1765	YES
220	Leaf220	Proteobacteria	Comamonadaceae	Variovorax	YES		YES	3, 4, 5	25.0253	YES
225	Leaf225	Actinobacteria	Nocardiaceae	Rhodococcus	YES			4	37.0361
226	Leaf226	Proteobacteria	Sphingomonadaceae	Sphingomonas	YES		YES		49.2702	YES
254	Leaf254	Actinobacteria	Microbacteriaceae	Frigoribacterium	YES				42.5316	YES
289	Leaf289	Actinobacteria	Nocardioidaceae	Aeromicrobium	YES			3, 4	0
299	Leaf299	Actinobacteria	Microbacteriaceae	Rathayibacter	YES			5	14.0334
314	Leaf314	Actinobacteria	Microbacteriaceae	Plantibacter	YES				14.4159	YES
337	Leaf337	Actinobacteria	Micrococcaceae	Arthrobacter	YES		YES	4	67.5996	YES
339	Leaf339	Proteobacteria	Sphingomonadaceae	Sphingomonas	YES				1.51398	YES
354	Leaf354	Actinobacteria	Nocardiaceae	Williamsia	YES		YES	4	35.2121	YES
361	Leaf361	Proteobacteria	Methylobacteriaceae	Methylobacterium	YES	YES			4.97768	YES
371	Leaf371	Proteobacteria	Rhizobiaceae	Rhizobium	YES			4, 5	29.2863
380	Leaf380	Actinobacteria	Geodermatophilaceae	Blastococcus	YES	YES		4	30.6353	YES
405	Leaf405	Bacteroidetes	Flavobacteriaceae	Chryseobacterium	YES			3, 4, 5	10.1184	YES
416	Leaf416	Proteobacteria	Methylophilaceae	Methylophilus	YES			3, 4	16
454	Leaf454	Proteobacteria	Aurantimonadaceae	Aurantimonas	YES				12.88	YES
466	Leaf466	Proteobacteria	Methylobacteriaceae	Methylobacterium	YES	YES			2.05217	YES
2	Leaf2	Proteobacteria	Sphingomonadaceae	Novosphingobium					17.714
3	Leaf3	Actinobacteria	Sanguibacteraceae	Sanguibacter					16.8875	YES
4	Leaf4	Proteobacteria	Sphingomonadaceae	Sphingomonas					14.9333
5	Leaf5	Proteobacteria	Sphingomonadaceae	Sphingomonas					21.6418
10	Leaf10	Proteobacteria	Sphingomonadaceae	Sphingomonas					27.7474
13	Leaf13	Firmicutes	Bacillaceae	Bacillus					7.83294	YES
17	Leaf17	Proteobacteria	Sphingomonadaceae	Sphingomonas					6.72531	YES
26	Leaf26	Proteobacteria	Sphingomonadaceae	Sphingobium					21.5333	YES
28	Leaf28	Proteobacteria	Sphingomonadaceae	Sphingomonas					20.6627
30	Leaf30	Proteobacteria	Sphingomonadaceae	Sphingomonas					32.0923
33	Leaf33	Proteobacteria	Sphingomonadaceae	Sphingomonas					0.884211	YES
34	Leaf34	Proteobacteria	Sphingomonadaceae	Sphingomonas					17.8667	YES
41	Leaf41	Bacteroidetes	Sphingobacteriaceae	Pedobacter					0
42	Leaf42	Proteobacteria	Sphingomonadaceae	Sphingomonas					4.47761	YES
49	Leaf49	Firmicutes	Bacillaceae	Bacillus					56.2662
50	Leaf50	Proteobacteria	Enterobacteriaceae	Serratia					0
51	Leaf51	Proteobacteria	Enterobacteriaceae	Serratia					92.9993
53	Leaf53	Proteobacteria	Enterobacteriaceae	Erwinia					98.9577	YES
58	Leaf58	Proteobacteria	Pseudomonadaceae	Pseudomonas					100	YES
59	Leaf59	Proteobacteria	Pseudomonadaceae	Pseudomonas					100
61	Leaf61	Proteobacteria	Oxalobacteraceae	Duganella					70.6071
62	Leaf62	Proteobacteria	Sphingomonadaceae	Sphingomonas					2.83582
64	Leaf64	Proteobacteria	Hyphomicrobiaceae	Devosia					9.32203	YES
67	Leaf67	Proteobacteria	Sphingomonadaceae	Sphingomonas					38.4882
69	Leaf69	Actinobacteria	Micrococcaceae	Arthrobacter					27.7856
72	Leaf72	Firmicutes	Paenibacillaceae	Paenibacillus					19.5011
73	Leaf73	Proteobacteria	Comamonadaceae	Acidovorax					15.8151
75	Leaf75	Firmicutes	Bacilli	Bacillus					NA
78	Leaf78	Proteobacteria	Comamonadaceae	Acidovorax					30.226
83	Leaf83	Proteobacteria	Pseudomonadaceae	Pseudomonas					8.2107	YES
85	Leaf85	Proteobacteria	Methylobacteriaceae	Methylobacterium					0	YES
86	Leaf86	Proteobacteria	Methylobacteriaceae	Methylobacterium					0	YES
87	Leaf87	Proteobacteria	Methylobacteriaceae	Methylobacterium					0
90	Leaf90	Proteobacteria	Methylobacteriaceae	Methylobacterium					15.8138
91	Leaf91	Proteobacteria	Methylobacteriaceae	Methylobacterium					0
99	Leaf99	Proteobacteria	Methylobacteriaceae	Methylobacterium					7.99031
106	Leaf106	Proteobacteria	Methylobacteriaceae	Methylobacterium					18.4181
118	Leaf118	Proteobacteria	Methylobacteriaceae	Methylobacterium					17.7966	YES
127	Leaf127	Proteobacteria	Pseudomonadaceae	Pseudomonas					84.4994
129	Leaf129	Proteobacteria	Pseudomonadaceae	Pseudomonas					99.2259
130	Leaf130	Proteobacteria	Moraxellaceae	Acinetobacter					90.258	YES
131	Leaf131	Proteobacteria	Xanthomonadaceae	Xanthomonas					61.7445	YES
132	Leaf132	Bacteroidetes	Sphingobacteriaceae	Pedobacter					1.51398
137	Leaf137	Actinobacteria	Micrococcaceae	Arthrobacter					93.323
139	Leaf139	Proteobacteria	Oxalobacteraceae	Massilia					7.36683
141	Leaf141	Actinobacteria	Micrococcaceae	Arthrobacter					69.9962	YES
145	Leaf145	Actinobacteria	Micrococcaceae	Arthrobacter					92.0741	YES
151	Leaf151	Actinobacteria	Microbacteriaceae	Microbacterium					74.2659
160	Leaf160	Proteobacteria	Comamonadaceae	Acidovorax					78.7996	YES
164	Leaf164	Actinobacteria	Microbacteriaceae	Rathayibacter					25.3467	YES
177	Leaf177	Proteobacteria	Burkholderiaceae	Burkholderia					98.9642	YES
180	Leaf180	Bacteroidetes	Flavobacteriaceae	Chryseobacterium					12.8614
185	Leaf185	Actinobacteria	Microbacteriaceae	Rathayibacter					45.5609
201	Leaf201	Bacteroidetes	Flavobacteriaceae	Chryseobacterium					7.29821	YES
208	Leaf208	Proteobacteria	Sphingomonadaceae	Sphingomonas					12.5666
216	Leaf216	Bacteroidetes	Sphingobacteriaceae	Pedobacter					28.2534	YES
222	Leaf222	Actinobacteria	Microbacteriaceae	Agromyces					8.84097
231	Leaf231	Proteobacteria	Sphingomonadaceae	Sphingomonas					32.1045
233	Leaf233	Actinobacteria	Nocardiaceae	Rhodococcus					74.7091	YES
234	Leaf234	Actinobacteria	Micrococcaceae	Arthrobacter					10.825
242	Leaf242	Proteobacteria	Sphingomonadaceae	Sphingomonas					39.2427
245	Leaf245	Actinobacteria	Nocardioidaceae	Aeromicrobium					0	YES
250	Leaf250	Bacteroidetes	Sphingobacteriaceae	Pedobacter					0
257	Leaf257	Proteobacteria	Sphingomonadaceae	Sphingomonas					78.1524
261	Leaf261	Actinobacteria	Microbacteriaceae	Curtobacterium					36.3847	YES
262	Leaf262	Proteobacteria	Rhizobiaceae	Rhizobium					86.8272	YES
263	Leaf263	Actinobacteria	Microbacteriaceae	Clavibacter					9.61682
264	Leaf264	Actinobacteria	Microbacteriaceae	Leifsonia					4.81771
265	Leaf265	Proteobacteria	Comamonadaceae	Pseudorhodoferax					42.9563
267	Leaf267	Proteobacteria	Comamonadaceae	Variovorax					16.1905	YES
274	Leaf274	Proteobacteria	Comamonadaceae	Pseudorhodoferax					48.08	YES
280	Leaf280	Proteobacteria	Caulobacteraceae	Brevundimonas					0	YES
285	Leaf285	Actinobacteria	Nocardioidaceae	Nocardioides					1.0968
288	Leaf288	Actinobacteria	Microbacteriaceae	Microbacterium					12.8393
304	Leaf304	Actinobacteria	Microbacteriaceae	Frondihabitans					40.0328
306	Leaf306	Proteobacteria	Rhizobiaceae	Rhizobium					20.6278
311	Leaf311	Proteobacteria	Rhizobiaceae	Rhizobium					80.1591
313	Leaf313	Bacteroidetes	Flavobacteriaceae	Chryseobacterium					0
324	Leaf324	Proteobacteria	Aurantimonadaceae	Aureimonas					29.0285
326	Leaf326	Deinococcus-Thermus	Deinococcaceae	Deinococcus					11.2348	YES
334	Leaf334	Actinobacteria	Cellulomonadaceae	Cellulomonas					18.7002
335	Leaf335	Actinobacteria	Microbacteriaceae	Agreia					53.7505
336	Leaf336	Actinobacteria	Microbacteriaceae	Leifsonia					24.9594
343	Leaf343	Proteobacteria	Sphingomonadaceae	Sphingomonas					25.3561	YES
344	Leaf344	Proteobacteria	Bradyrhizobiaceae	Bosea					20.6942
350	Leaf350	Actinobacteria	Nocardioidaceae	Aeromicrobium					9.70435	YES
351	Leaf351	Actinobacteria	Microbacteriaceae	Microbacterium					69.0393	YES
357	Leaf357	Proteobacteria	Sphingomonadaceae	Sphingomonas					4.01888
359	Leaf359	Bacteroidetes	Flavobacteriaceae	Flavobacterium					0
363	Leaf363	Proteobacteria	Caulobacteraceae	Brevundimonas					4.33953
369	Leaf369	Actinobacteria	Geodermatophilaceae	Geodermatophilus					42.3693
391	Leaf391	Proteobacteria	Rhizobiaceae	Rhizobium					38.7124
394	Leaf394	Bacteroidetes	Flavobacteriaceae	Chryseobacterium					0.361395
396	Leaf396	Proteobacteria	Bradyrhizobiaceae	Bradyrhizobium					12	YES
400	Leaf400	Proteobacteria	Comamonadaceae	Acidovorax					11.2	YES
406	Leaf406	Firmicutes	Bacillaceae	Bacillus					9.70435	YES
412	Leaf412	Proteobacteria	Sphingomonadaceae	Sphingomonas					20.597
420	Leaf420	Proteobacteria	Hyphomicrobiaceae	Devosia					12.4464
427	Leaf427	Proteobacteria	Aurantimonadaceae	Aurantimonas					45.4376
434	Leaf434	Proteobacteria	Pseudomonadaceae	Pseudomonas					100	YES
443	Leaf443	Proteobacteria	Aurantimonadaceae	Aurantimonas					5.75049
456	Leaf456	Proteobacteria	Methylobacteriaceae	Methylobacterium					4.70588	YES
1	S. Pfeilmeier et al., The plant NADPH oxidase RBOHD is required for microbiota homeostasis in leaves. Nat Microbiol 6, 852-864 (2021).
2	Y. Bai et al., Functional overlap of the Arabidopsis leaf and root microbiota. Nature 528, 364-369 (2015).
3	B. A. Maier et al., A general non-self response as part of plant immunity. Nat Plants 7, 696-705 (2021).
4	C. I. Carlström et al., Synthetic microbiota reveal priority effects and keystone strains in the Arabidopsis phyllosphere. Nat Ecol Evol 3, 1445-1454 (2019).
5	M. Schäfer, C. M. Vogel, M. Bortfeld-Miller, M. Mittelviefhaus, J. A. Vorholt, Mapping phyllosphere microbiota interactions in planta to establish genotype–phenotype relationships. Nature Microbiology 7, 856-867 (2022).
6	C. M. Vogel, D. B. Potthoff, M. Schafer, N. Barandun, J. A. Vorholt, Protective role of the Arabidopsis leaf microbiota against a bacterial pathogen. Nat Microbiol 6, 1537-1548 (2021).
7	"Protection score based on distribution of disease relative to control plants with 0 corresponding to no improvement in plant phenotype relative to axenic controls and 100 corresponding to all plants completely health" 6
