# Supplementary material for: Identifying microbiota community patterns important for plant protection using synthetic communities and machine learning
Source: Nat Commun. 2023 Dec 2;14:7983. doi: 10.1038/s41467-023-43793-z (PMC10693592; doi:10.1038/s41467-023-43793-z)
Supplement: Supplementary file 6 — Supplementary Data 3 [file 41467_2023_43793_MOESM6_ESM.xlsx]

## Sheet: Overview
Table S3: Best linear mixed models with the log10-transformed pathogen colonization as dependent variable, and either the log10-transformed commensal colonization (centred), evenness or phylogenetic diversity as fixed effects. Best models are those with a delta AIC (Akaike information criterion) below four. Most complete models included box and experimental random effects with the first nested in…

## Sheet: CommensalVsPathogen_AllCommunit
Data:	All communities
Formula:	Pst (LogCFUgFW) ~ Commensals [centered LogCFUgFW] + (Commensals [centered LogCFUgFW] | Box)
Fit:	restricted maximum likelihood (REML)
t-tests:	Satterthwaite's method
REML criterion at convergence:	1471
AIC:	1483.05
Delta AIC:	0
Scaled residuals:
Min	1Q	Median	3Q	Max
-3.3245	-0.4591	0.0557	0.5127	3.4797
Random effects:
Groups	Name	Variance	Standard deviation	Correlation
metadata__Box	(Intercept)	1.2208	1.1049
	commensals__LogCFUgFW_centered	0.3514	0.5928	-0.5
Residual		0.4937	0.7026
Number of obs:	531
groups:
Box:	134
Fixed effects:
	Estimate	Standard error	df	t value	p-value
(Intercept)	6.7091	0.1009	130.388	66.46	<2e-16
commensals__LogCFUgFW_centered	1.4451	0.1327	73.2999	10.89	<2e-16
Correlation of Fixed Effects:	-0.194
---------
Formula:	Pst (LogCFUgFW) ~ Commensals [centered LogCFUgFW] + (1 | Experiment) + (Commensals [centered LogCFUgFW] | Experiment:Box)
Fit:	REML
t-tests:	Satterthwaite's method
REML criterion at convergence:	1471
AIC:	1485.05
Delta AIC:	2
Scaled residuals:
Min	1Q	Median	3Q	Max
-3.3245	-0.4591	0.0557	0.5127	3.4797
Random effects:
Groups	Name	Variance	Standard deviation	Correlation
metadata__Experiment:metadata__Box	(Intercept)	1.2208	1.1049
	commensals__LogCFUgFW_centered	0.3514	0.5928	-0.5
metadata__Experiment	(Intercept)	0	0
Residual		0.4937	0.7026
Number of obs:	531
groups:
Experiment:Box	134
Experiment:	2
Fixed effects:
	Estimate	Standard error	df	t value	p-value
(Intercept)	6.7091	0.1009	130.389	66.46	<2e-16
commensals__LogCFUgFW_centered	1.4451	0.1327	73.3	10.89	<2e-16
Correlation of Fixed Effects:	-0.194
---------
Formula:	Pst (LogCFUgFW) ~ Commensals [centered LogCFUgFW] + (0 + Commensals [centered LogCFUgFW] | Experiment) + (Commensals [centered LogCFUgFW] | Experiment:Box)
Fit: REML
t-tests:	Satterthwaite's method
REML criterion at convergence:	1471
AIC:	1485.05
Delta AIC:	2
Scaled residuals:
Min	1Q	Median	3Q	Max
-3.3245	-0.4591	0.0557	0.5127	3.4797
Random effects:
Groups	Name	Variance	Standard deviation	Correlation
Experiment:Box	(Intercept)	1.221	1.105
	commensals__LogCFUgFW_centered	0.3514	0.5928	-0.5
Experiment	commensals__LogCFUgFW_centered	1.138e-10	1.067e-05
Residual		0.4937	0.7026
Number of obs:	531
groups:
Experiment:Box	134
Experiment	2
Fixed effects:
	Estimate	Standard error	df	t value	p-value
(Intercept)	6.7091	0.1009	130.388	66.46	<2e-16
commensals__LogCFUgFW_centered	1.4451	0.1327	73.2997	10.89	<2e-16
Correlation of Fixed Effects:	-0.194
---------
Formula:	Pst (LogCFUgFW) ~ Commensals [centered LogCFUgFW] + (1 | Box)
Fit:	REML
t-tests:	Satterthwaite's method
REML criterion at convergence:	1477.1
AIC:	1485.13
Delta AIC:	2.08124
Scaled residuals:
Min	1Q	Median	3Q	Max
-3.4925	-0.4791	0.0207	0.5016	3.3755
Random effects:
Groups	Name	Variance	Standard deviation
Box	(Intercept)	1.2214	1.1052
Residual		0.5224	0.7228
Number of obs:	531
groups:
Box	134
Fixed effects:
	Estimate	Standard error	df	t value	p-value
(Intercept)	6.7085	0.1005	132.174	66.74	<2e-16
commensals__LogCFUgFW_centered	1.3407	0.1204	483.859	11.14	<2e-16
Correlation of Fixed Effects:	0.001
---------

## Sheet: EvennessVsPathogen_NoAmbiguous
Data:	Communities with no ambiguous counts
Formula:	Pst (LogCFUgFW) ~ pielouEvenness + (pielouEvenness | Box)
Fit:	restricted maximum likelihood (REML)
t-tests:	Satterthwaite's method
REML criterion at convergence:	1422.9
AIC:	1434.88
Delta AIC:	0
Scaled residuals:
Min	1Q	Median	3Q	Max
-3.6687	-0.524	0.0272	0.5363	2.8603
Random effects:
Groups	Name	Variance	Standard deviation	Correlation
Box	(Intercept)	3.2661	1.8072
	pielouEvenness	4.8154	2.1944	-0.75
Residual		0.5719	0.7562
Number of obs:	480
groups:
Box	122
Fixed effects:
	Estimate	Standard error	df	t value	p-value
(Intercept)	7.3955	0.2709	85.7031	27.296	< 2e-16
pielouEvenness	-1.2528	0.4004	80.6601	-3.129	0.00244
Correlation of Fixed Effects:	-0.903
---------
Formula:	Pst (LogCFUgFW) ~ pielouEvenness + (0 + pielouEvenness | Experiment) + (pielouEvenness | Experiment:Box)
Fit:	REML
t-tests:	Satterthwaite's method
REML criterion at convergence:	1422.9
AIC:	1436.86
Delta AIC:	1.98401
Scaled residuals:
Min	1Q	Median	3Q	Max
-3.6727	-0.5252	0.0272	0.5347	2.8607
Random effects:
Groups	Name	Variance	Standard deviation	Correlation
Experiment:Box	(Intercept)	3.26097	1.8058
	pielouEvenness	4.7804	2.1864	-0.75
Experiment	pielouEvenness	0.01131	0.1063
Residual		0.57193	0.7563
Number of obs:	480
groups:
Experiment:Box	122
Experiment	2
Fixed effects:
	Estimate	Standard error	df	t value	p-value
(Intercept)	7.3957	0.2708	85.457	27.311	< 2e-16
pielouEvenness	-1.252	0.4069	18.9837	-3.077	0.00621
Correlation of Fixed Effects:	-0.888
---------
Formula:	Pst (LogCFUgFW) ~ pielouEvenness + (1 | Experiment) + (pielouEvenness | Experiment:Box)
Fit:	REML
t-tests:	Satterthwaite's method
REML criterion at convergence:	1422.9
AIC:	1436.88
Delta AIC:	2
Scaled residuals:
Min	1Q	Median	3Q	Max
-3.6687	-0.524	0.0272	0.5363	2.8603
Random effects:
Groups	Name	Variance	Standard deviation	Correlation
Experiment:Box	(Intercept)	3.2662	1.8073
	pielouEvenness	4.8156	2.1944	-0.75
metadata__Experiment	(Intercept)	0	0
Residual		0.5719	0.7562
Number of obs:	480
groups:
Experiment:Box	122
Experiment	2
Fixed effects:
	Estimate	Standard error	df	t value	p-value
(Intercept)	7.3955	0.2709	85.7024	27.296	< 2e-16
pielouEvenness	-1.2528	0.4004	80.6596	-3.129	0.00244
Correlation of Fixed Effects:	-0.903
---------

## Sheet: EvennessVsPathogen_AllComplete
Data:	Communities with no ambiguous counts and no strain below detection
Formula:	Pst (LogCFUgFW) ~ pielouEvenness + (1 | Box)
Fit:	restricted maximum likelihood (REML)
t-tests:	Satterthwaite's method
REML criterion at convergence:	423.1
AIC:	431.074
Delta AIC:	0
Scaled residuals:
Min	1Q	Median	3Q	Max
-2.32153	-0.51868	0.08176	0.54761	2.45949
Random effects:
Groups	Name	Variance	Standard deviation
Box	(Intercept)	1.4558	1.2066
Residual		0.7048	0.8395
Number of obs:	133
groups:
Box	56
Fixed effects:
	Estimate	Standard error	df	t value	p-value
(Intercept)	7.5759	0.6348	130.635	11.934	<2e-16
pielouEvenness	-1.6646	0.8602	128.123	-1.935	0.0552
Correlation of Fixed Effects:	-0.959
---------
Formula:	Pst (LogCFUgFW) ~ pielouEvenness + (0 + pielouEvenness | Experiment) + (1 | Experiment:Box)
Fit:	REML
t-tests:	Satterthwaite's method
REML criterion at convergence:	423.1
AIC:	433.074
Delta AIC:	2
Scaled residuals:
Min	1Q	Median	3Q	Max
-2.32153	-0.51868	0.08176	0.54761	2.45949
Random effects:
Groups	Name	Variance	Standard deviation
Experiment:Box	(Intercept)	1.4558	1.2066
Experiment	pielouEvenness	0	0
Residual		0.7048	0.8395
Number of obs:	133
groups:
Experiment:Box	56
Experiment	2
Fixed effects:
	Estimate	Standard error	df	t value	p-value
(Intercept)	7.5759	0.6348	130.635	11.934	<2e-16
pielouEvenness	-1.6646	0.8602	128.123	-1.935	0.0552
Correlation of Fixed Effects:	-0.959
---------
Formula:	Pst (LogCFUgFW) ~ pielouEvenness + (1 | Experiment) + (1 | Experiment:Box)
Fit:	REML
t-tests:	Satterthwaite's method
REML criterion at convergence:	423.1
AIC:	433.074
Delta AIC:	2
Scaled residuals:
Min	1Q	Median	3Q	Max
-2.32153	-0.51868	0.08176	0.54761	2.45949
Random effects:
Groups	Name	Variance	Standard deviation
Experiment:Box	(Intercept)	1.4558	1.2066
Experiment	(Intercept)	0	0
Residual		0.7048	0.8395
Number of obs:	133
groups:
Experiment:Box	56
Experiment	2
Fixed effects:
	Estimate	Standard error	df	t value	p-value
(Intercept)	7.5759	0.6348	130.635	11.934	<2e-16
pielouEvenness	-1.6646	0.8602	128.123	-1.935	0.0552
Correlation of Fixed Effects:	-0.959
---------
Formula:	Pst (LogCFUgFW) ~ pielouEvenness + (pielouEvenness | Box)
Fit:	REML
t-tests:	Satterthwaite's method
REML criterion at convergence:	422.1
AIC:	434.077
Delta AIC: 3.003356377
Scaled residuals:
Min	1Q	Median	3Q	Max
-2.06186	-0.54554	0.08407	0.52746	2.39168
Random effects:
Groups	Name	Variance	Standard deviation	Correlation
Box	(Intercept)	5.289	2.2998
	pielouEvenness	8.07	2.8409	-0.86
Residual		0.637	0.7981
Number of obs:	133
groups:
Box	56
Fixed effects:
	Estimate	Standard error	df	t value	p-value
(Intercept)	7.6337	0.7309	21.7905	10.444	6.04e-10
pielouEvenness	-1.7766	0.9965	20.4776	-1.783	0.0894
Correlation of Fixed Effects:	-0.969
---------

## Sheet: WeightedPairw.VsPathogen_NoAmbi
Data:	Communities with no ambiguous counts
Formula:	Pst (LogCFUgFW) ~ mpd + (mpd | Box)
Fit:	restricted maximum likelihood (REML)
t-tests:	Satterthwaite's method
REML criterion at convergence:	1436.3
AIC:	1448.34
Delta AIC:	0
Scaled residuals:
Min	1Q	Median	3Q	Max
-3.4356	-0.495	0.0485	0.5158	2.8076
Random effects:
Groups	Name	Variance	Standard deviation	Correlation
Box	(Intercept)	2.7258	1.651
	mpd	0.4342	0.6589	-0.69
Residual		0.6084	0.78
Number of obs:	480
groups:
Box	122
Fixed effects:
	Estimate	Standard error	df	t value	p-value
(Intercept)	7.0114	0.2465	82.6646	28.447	<2e-16
mpd	-0.2457	0.1402	88.0634	-1.752	0.0832
Correlation of Fixed Effects:	-0.881
---------
Formula:	Pst (LogCFUgFW) ~ mpd + (1 | Experiment) + (mpd | Experiment:Box)
Fit:	REML
t-tests:	Satterthwaite's method
REML criterion at convergence:	1436.3
AIC:	1450.34
Delta AIC:	2
Scaled residuals:
Min	1Q	Median	3Q	Max
-3.4356	-0.495	0.0485	0.5158	2.8076
Random effects:
Groups	Name	Variance	Standard deviation	Correlation
Experiment:Box	(Intercept)	2.7258	1.651
	mpd	0.4342	0.6589	-0.69
Experiment	(Intercept)	0	0
Residual		0.6084	0.78
Number of obs:	480
groups:
Experiment:Box	122
Experiment	2
Fixed effects:
	Estimate	Standard error	df	t value	p-value
(Intercept)	7.0114	0.2465	82.6643	28.447	<2e-16
mpd	-0.2457	0.1402	88.0627	-1.752	0.0832
Correlation of Fixed Effects:	-0.881
---------
Formula:	Pst (LogCFUgFW) ~ mpd + (0 + mpd | Experiment) + (mpd | Experiment:Box)
Fit:	REML
t-tests:	Satterthwaite's method
REML criterion at convergence:	1436.3
AIC:	1450.34
Delta AIC:	2
Scaled residuals:
Min	1Q	Median	3Q	Max
-3.4356	-0.495	0.0485	0.5158	2.8076
Random effects:
Groups	Name	Variance	Standard deviation	Correlation
Experiment:Box	(Intercept)	2.7258	1.651
	mpd	0.4342	0.6589	-0.69
Experiment	mpd	0	0
Residual		0.6084	0.78
Number of obs:	480
groups:
Experiment:Box	122
Experiment	2
Fixed effects:
	Estimate	Standard error	df	t value	p-value
(Intercept)	7.0114	0.2465	82.6649	28.447	<2e-16
mpd	-0.2457	0.1402	88.0644	-1.752	0.0832
Correlation of Fixed Effects:	-0.881
---------
Formula:	Pst (LogCFUgFW) ~ mpd + (1 | Box)
Fit:	REML
t-tests:	Satterthwaite's method
REML criterion at convergence:	1442.4
AIC:	1450.38
Delta AIC:	2.0461
Scaled residuals:
Min	1Q	Median	3Q	Max
-3.4649	-0.5323	0.051	0.4774	2.8768
Random effects:
Groups	Name	Variance	Standard deviation
Box	(Intercept)	1.469	1.212
Residual		0.6585	0.8115
Number of obs:	480
groups:
Box	122
Fixed effects:
	Estimate	Standard error	df	t value	p-value
(Intercept)	7.0449	0.2117	396.229	33.272	<2e-16
mpd	-0.274	0.1207	474.111	-2.271	0.0236
Correlation of Fixed Effects:	-0.837
---------

## Sheet: WeightedPairw.VsPathogen_Cmplt
Data:	Communities with no ambiguous counts and no strain below detection
Formula:	Pst (LogCFUgFW) ~ mpd + (1 | Box)
Fit:	restricted maximum likelihood (REML)
t-tests:	Satterthwaite's method
REML criterion at convergence:	425.7
AIC:	433.682
Delta AIC:	0
Scaled residuals:
Min	1Q	Median	3Q	Max
-2.3436	-0.5308	0.119	0.4911	2.5133
Random effects:
Groups	Name	Variance	Standard deviation
Box	(Intercept)	1.3766	1.1733
Residual		0.7288	0.8537
Number of obs:	133
groups:
Box	56
Fixed effects:
	Estimate	Standard error	df	t value	p-value
(Intercept)	7.3213	0.5538	130.901	13.221	<2e-16
mpd	-0.5422	0.307	130.242	-1.766	0.0797
Correlation of Fixed Effects:	-0.947
---------
Formula:	Pst (LogCFUgFW) ~ mpd + (0 + mpd | Experiment) + (1 | Experiment:Box)
Fit:	REML
t-tests:	Satterthwaite's method
REML criterion at convergence:	425.7
AIC:	435.682
Delta AIC:	2
Scaled residuals:
Min	1Q	Median	3Q	Max
-2.3436	-0.5308	0.119	0.4911	2.5133
Random effects:
Groups	Name	Variance	Standard deviation
Experiment:Box	(Intercept)	1.3766	1.1733
metadata__Experiment	mpd	0	0
Residual		0.7288	0.8537
Number of obs:	133
groups:
Experiment:Box	56
Experiment	2
Fixed effects:
	Estimate	Standard error	df	t value	p-value
(Intercept)	7.3213	0.5538	130.901	13.221	<2e-16
mpd	-0.5422	0.307	130.242	-1.766	0.0797
Correlation of Fixed Effects:	-0.947
---------
Formula:	Pst (LogCFUgFW) ~ mpd + (1 | Experiment) + (1 | Experiment:Box)
Fit:	REML
t-tests:	Satterthwaite's method
REML criterion at convergence:	425.7
AIC:	435.682
Delta AIC:	2
Scaled residuals:
Min	1Q	Median	3Q	Max
-2.3436	-0.5308	0.119	0.4911	2.5133
Random effects:
Groups	Name	Variance	Standard deviation
Experiment:Box	(Intercept)	1.377	1.173
Experiment	(Intercept)	2.976e-19	5.456e-10
Residual		0.7288	0.8537
Number of obs:	133
groups:
Experiment:Box	56
Experiment	2
Fixed effects:
	Estimate	Standard error	df	t value	p-value
(Intercept)	7.3213	0.5538	130.901	13.221	<2e-16
mpd	-0.5422	0.307	130.242	-1.766	0.0797
Correlation of Fixed Effects:	-0.947
---------
Formula:	Pst (LogCFUgFW) ~ mpd + (mpd | Box)
Fit:	REML
t-tests:	Satterthwaite's method
REML criterion at convergence:	425.4
AIC:	437.424
Delta AIC:	3.74242
Scaled residuals:
Min	1Q	Median	3Q	Max
-2.3628	-0.5405	0.1161	0.4631	2.5215
Random effects:
Groups	Name	Variance	Standard deviation	Correlation
Box	(Intercept)	2.3129	1.5208
	mpd	0.1829	0.4276	-0.67
Residual		0.7166	0.8465
Number of obs:	133
groups:
Box	56
Fixed effects:
	Estimate	Standard error	df	t value	p-value
(Intercept)	7.351	0.5886	15.8501	12.49	1.29e-09
mpd	-0.5587	0.3219	14.3566	-1.735	0.104
Correlation of Fixed Effects:	-0.954
---------

## Sheet: FaithDivVsPath_AllCommunities
Data:	All communities
Formula:	Pst (LogCFUgFW) ~ FaithIndex + (1 | Box)
Fit:	restricted maximum likelihood (REML)
t-tests:	Satterthwaite's method
REML criterion at convergence:	1586.7
AIC:	1594.69
Delta AIC:	0
Scaled residuals:
Min	1Q	Median	3Q	Max
-3.5692	-0.5104	0.0279	0.5073	2.9603
Random effects:
Groups	Name	Variance	Standard deviation
Box	(Intercept)	1.4346	1.1977
Residual		0.6511	0.8069
Number of obs:	531
groups:
Box	134
Fixed effects:
	Estimate	Standard error	df	t value	p-value
(Intercept)	7.7221	0.7273	131.747	10.618	<2e-16
FaithIndex	-0.1716	0.1216	131.719	-1.411	0.161
Correlation of Fixed Effects:	-0.989
---------
Formula:	Pst (LogCFUgFW) ~ FaithIndex + (0 + FaithIndex | Experiment) + (1 | Experiment:Box)
Fit:	REML
t-tests:	Satterthwaite's method
REML criterion at convergence:	1586.7
AIC:	1596.69
Delta AIC:	2
Scaled residuals:
Min	1Q	Median	3Q	Max
-3.5692	-0.5104	0.0279	0.5073	2.9603
Random effects:
Groups	Name	Variance	Standard deviation
Experiment:Box	(Intercept)	1.4346	1.1977
Experiment	FaithIndex	0	0
Residual		0.6511	0.8069
Number of obs:	531
groups:
Experiment:Box	134
Experiment	2
Fixed effects:
	Estimate	Standard error	df	t value	p-value
(Intercept)	7.7221	0.7273	131.747	10.618	<2e-16
FaithIndex	-0.1716	0.1216	131.719	-1.411	0.161
Correlation of Fixed Effects:	-0.989
---------
Formula:	Pst (LogCFUgFW) ~ FaithIndex + (1 | Experiment) + (1 | Experiment:Box)
Fit:	REML
t-tests:	Satterthwaite's method
REML criterion at convergence:	1586.7
AIC:	1596.69
Delta AIC:	2
Scaled residuals:
Min	1Q	Median	3Q	Max
-3.5692	-0.5104	0.0279	0.5073	2.9603
Random effects:
Groups	Name	Variance	Standard deviation
Experiment:Box	(Intercept)	1.435	1.198
Experiment	(Intercept)	1.039e-10	1.019e-05
Residual		0.6511	0.8069
Number of obs:	531
groups:
Experiment:Box	134
Experiment	2
Fixed effects:
	Estimate	Standard error	df	t value	p-value
(Intercept)	7.7221	0.7273	131.749	10.618	<2e-16
FaithIndex	-0.1716	0.1216	131.721	-1.411	0.161
Correlation of Fixed Effects:	-0.989
---------

## Sheet: FaithDivVsPathogen_AllCompleteC
Data:	Communities with no ambiguous counts and no strain below detection
Formula:	Pst (LogCFUgFW) ~ FaithIndex + (1 | Box)
Fit:	restricted maximum likelihood (REML)
t-tests:	Satterthwaite's method
REML criterion at convergence:	428.5
AIC:	436.485
Delta AIC:	0
Scaled residuals:
Min	1Q	Median	3Q	Max
-2.45065	-0.57847	0.09308	0.5313	2.54265
Random effects:
Groups	Name	Variance	Standard deviation
Box	(Intercept)	1.405	1.1852
Residual		0.74	0.8602
Number of obs:	133
groups:
Box	56
Fixed effects:
	Estimate	Standard error	df	t value	p-value
(Intercept)	7.7427	1.4482	61.4037	5.346	1.4e-06
FaithIndex	-0.2153	0.2296	61.1321	-0.938	0.352
Correlation of Fixed Effects:	-0.992
---------
Formula:	Pst (LogCFUgFW) ~ FaithIndex + (1 | Experiment) + (1 | Experiment:Box)
Fit:	REML
t-tests:	Satterthwaite's method
REML criterion at convergence:	428.5
AIC:	438.485
Delta AIC: 2.0
Scaled residuals:
Min	1Q	Median	3Q	Max
-2.45065	-0.57847	0.09308	0.5313	2.54265
Random effects:
Groups	Name	Variance	Standard deviation
Experiment:Box	(Intercept)	1.405	1.1852
Experiment	(Intercept)	0	0
Residual		0.74	0.8602
Number of obs:	133
groups:
Experiment:Box	56
Experiment	2
Fixed effects:
	Estimate	Standard error	df	t value	p-value
(Intercept)	7.7427	1.4482	61.4037	5.346	1.4e-06
FaithIndex	-0.2153	0.2296	61.1321	-0.938	0.352
Correlation of Fixed Effects:	-0.992
---------
Formula:	Pst (LogCFUgFW) ~ FaithIndex + (0 + FaithIndex | Experiment) + (1 | Experiment:Box)
Fit:	REML
t-tests:	Satterthwaite's method
REML criterion at convergence:	428.5
AIC:	438.485
Delta AIC:	2
Scaled residuals:
Min	1Q	Median	3Q	Max
-2.45065	-0.57847	0.09308	0.5313	2.54265
Random effects:
Groups	Name	Variance	Standard deviation
Experiment:Box	(Intercept)	1.405	1.1852
Experiment	FaithIndex	0	0
Residual		0.74	0.8602
Number of obs:	133
groups:
Experiment:Box	56
Experiment	2
Fixed effects:
	Estimate	Standard error	df	t value	p-value
(Intercept)	7.7427	1.4482	61.4037	5.346	1.4e-06
FaithIndex	-0.2153	0.2296	61.1321	-0.938	0.352
Correlation of Fixed Effects:	-0.992
---------
