# Supplementary material for: Identifying microbiota community patterns important for plant protection using synthetic communities and machine learning
Source: Nat Commun. 2023 Dec 2;14:7983. doi: 10.1038/s41467-023-43793-z (PMC10693592; doi:10.1038/s41467-023-43793-z)
Supplement: Supplementary file 7 — Supplementary Data 4 [file 41467_2023_43793_MOESM7_ESM.xlsx]

## Sheet: frequenciesGlobMinima
Table S4: Percentage of bootstrapped datasets with a detected minimum used to classify samples between pathogen protected and non-protected. Data were bootstrapped 1,000 times.
Experiment	Frequency with medians per microbox	Frequency with measurements per plant
Experiment 1	0.938	0.972
Experiment 2	0.988	0.999
Experiment 3	0.991	0.927
