# Supplementary material for: Identifying microbiota community patterns important for plant protection using synthetic communities and machine learning
Source: Nat Commun. 2023 Dec 2;14:7983. doi: 10.1038/s41467-023-43793-z (PMC10693592; doi:10.1038/s41467-023-43793-z)
Supplement: Supplementary file 8 — Supplementary Data 5 [file 41467_2023_43793_MOESM8_ESM.xlsx]

## Sheet: TableS5_Localminima
Table S5: Pathogen colonization [log10(CFU g−1 fresh weight)] corresponding to the local minima in density curves of the different experiments. Measurements were either individual plant measurements or medians of plant measurements for each box.
Experiment	Local Minimum for median per microbox data	Local Minimum for individual plants data
Exp1	6.27547	6.46358
Exp2	5.73235	6.06434
Exp3	6.42095	6.47182
