# Supplementary material for: Identifying microbiota community patterns important for plant protection using synthetic communities and machine learning
Source: Nat Commun. 2023 Dec 2;14:7983. doi: 10.1038/s41467-023-43793-z (PMC10693592; doi:10.1038/s41467-023-43793-z)
Supplement: Supplementary file 9 — Supplementary Data 6 [file 41467_2023_43793_MOESM9_ESM.xlsx]

## Sheet: TableS6_ClassificationPerforman
Table S6: Performances of the classification analyses. The results are the medians calculated across the eight seeds used to initiate pseudo-random processes. Abbreviations: ML, machine learning; GLMNet, elastic-net regularized generalized linear models; RF, random forest; NA, not applicable.
Pathogen colonization prediction	Predicted variable on	Feature Matrix	ML Algorithm	Accuracy	Kappa	Specificity	Precision	Recall	F1	Balanced Accuracy	True Positive	False Positive	True Negative	False Negative
Classification	Individual	CommensalColonization	GLMNet	0.870036	0.719746	0.837696	0.723214	0.94186	0.818182	0.889778	81	31	160	5
Classification	Individual	CommensalColonization	RF	0.841155	0.626616	0.890052	0.745587	0.732558	0.741176	0.811305	63	21	170	23
Classification	Individual	PresenceAbsence	GLMNet	0.870036	0.719746	0.837696	0.723214	0.94186	0.818182	0.889778	81	31	160	5
Classification	Individual	PresenceAbsence	RF	0.870036	0.719746	0.837696	0.723214	0.94186	0.818182	0.889778	81	31	160	5
Classification	Median	PresenceAbsence	GLMNet	0.928571	0.846626	0.893617	0.821429	1	0.901961	0.946809	23	5	42	0
Classification	Median	PresenceAbsence	RF	0.928571	0.846626	0.893617	0.821429	1	0.901961	0.946809	23	5	42	0
Classification	Median	NA	Random	0.514286	-0.0156127	0.663898	0.423913	0.320735	0.364463	0.492316	9.75	20.75	26.25	13.25
Classification	Individual	NA	Random	0.564079	0.0128051	0.693694	0.354651	0.318915	0.335789	0.506304	30.5	65.25	125.75	55.5
