# Supplementary material for: Identifying microbiota community patterns important for plant protection using synthetic communities and machine learning
Source: Nat Commun. 2023 Dec 2;14:7983. doi: 10.1038/s41467-023-43793-z (PMC10693592; doi:10.1038/s41467-023-43793-z)
Supplement: Supplementary file 10 — Supplementary Data 7 [file 41467_2023_43793_MOESM10_ESM.xlsx]

## Sheet: TableS7_RegressionPerformance_w
Table S7: Performances of the regression analyses. The results are the medians calculated across the eight seeds used to initiate pseudo-random processes. The global-average algorithm consists in predicting the pathogen colonization to be equal to the average colonization of the entire dataset. Abbreviations: RMSE, root-mean-squared error; ML, machine learning; GLMNet, elastic-net regularized gen…
Pathogen colonization prediction	Predicted variable on	Feature Matrix	ML Algorithm	RMSE
Regression	Individual	CommensalColonization	GLMNet	1.05517
Regression	Individual	CommensalColonization	RF	0.967376
Regression	Individual	PresenceAbsence	GLMNet	1.04464
Regression	Individual	PresenceAbsence	RF	0.997379
Regression	Median	PresenceAbsence	GLMNet	0.867617
Regression	Median	PresenceAbsence	RF	0.787967
Regression	Median	NA	GlobalAverage	1.49548
Regression	Individual	NA	GlobalAverage	1.55674
