# Supplementary material for: Identifying microbiota community patterns important for plant protection using synthetic communities and machine learning
Source: Nat Commun. 2023 Dec 2;14:7983. doi: 10.1038/s41467-023-43793-z (PMC10693592; doi:10.1038/s41467-023-43793-z)
Supplement: Supplementary file 11 — Supplementary Data 8 [file 41467_2023_43793_MOESM11_ESM.xlsx]

## Sheet: TableS8_RelativeFeatureImportan
Table S8: Relative importances of strains in all machine learning analyses. The results are the medians calculated across the eight seeds used for each model-method combination. Abbreviations: ML, machine learning; GLMNet, elastic-net regularized generalized linear models; RF, random forest.
Pathogen colonization prediction	Predicted variable on	Feature Matrix	ML Algorithm	Strain	Relative Feature Importance
Classification	Median	PresenceAbsence	RF	Leaf122	2.40047
Classification	Individual	PresenceAbsence	RF	Leaf122	2.42474
Regression	Median	PresenceAbsence	RF	Leaf122	1.41848
Regression	Individual	PresenceAbsence	RF	Leaf122	1.63849
Classification	Median	PresenceAbsence	GLMNet	Leaf122	0
Classification	Individual	PresenceAbsence	GLMNet	Leaf122	0
Regression	Median	PresenceAbsence	GLMNet	Leaf122	0
Regression	Individual	PresenceAbsence	GLMNet	Leaf122	0
Regression	Individual	CommensalColonization	GLMNet	Leaf122	4.7074
Classification	Individual	CommensalColonization	GLMNet	Leaf122	0
Regression	Individual	CommensalColonization	RF	Leaf122	3.86275
Classification	Individual	CommensalColonization	RF	Leaf122	4.1311
Classification	Median	PresenceAbsence	RF	Leaf126	1.2953
Classification	Individual	PresenceAbsence	RF	Leaf126	1.54279
Regression	Median	PresenceAbsence	RF	Leaf126	0.647805
Regression	Individual	PresenceAbsence	RF	Leaf126	0.775393
Classification	Median	PresenceAbsence	GLMNet	Leaf126	0
Classification	Individual	PresenceAbsence	GLMNet	Leaf126	0
Regression	Median	PresenceAbsence	GLMNet	Leaf126	0
Regression	Individual	PresenceAbsence	GLMNet	Leaf126	0.000747406
Regression	Individual	CommensalColonization	GLMNet	Leaf126	3.11911
Classification	Individual	CommensalColonization	GLMNet	Leaf126	0
Regression	Individual	CommensalColonization	RF	Leaf126	1.39818
Classification	Individual	CommensalColonization	RF	Leaf126	4.10058
Classification	Median	PresenceAbsence	RF	Leaf15	75.805
Classification	Individual	PresenceAbsence	RF	Leaf15	65.585
Regression	Median	PresenceAbsence	RF	Leaf15	74.2174
Regression	Individual	PresenceAbsence	RF	Leaf15	72.1324
Classification	Median	PresenceAbsence	GLMNet	Leaf15	83.5727
Classification	Individual	PresenceAbsence	GLMNet	Leaf15	86.3204
Regression	Median	PresenceAbsence	GLMNet	Leaf15	88.3246
Regression	Individual	PresenceAbsence	GLMNet	Leaf15	92.9477
Regression	Individual	CommensalColonization	GLMNet	Leaf15	99.9794
Classification	Individual	CommensalColonization	GLMNet	Leaf15	91.3124
Regression	Individual	CommensalColonization	RF	Leaf15	69.3619
Classification	Individual	CommensalColonization	RF	Leaf15	63.3065
Classification	Median	PresenceAbsence	RF	Leaf161	0.408163
Classification	Individual	PresenceAbsence	RF	Leaf161	1.24518
Regression	Median	PresenceAbsence	RF	Leaf161	0.348579
Regression	Individual	PresenceAbsence	RF	Leaf161	0.880353
Classification	Median	PresenceAbsence	GLMNet	Leaf161	0
Classification	Individual	PresenceAbsence	GLMNet	Leaf161	0
Regression	Median	PresenceAbsence	GLMNet	Leaf161	0
Regression	Individual	PresenceAbsence	GLMNet	Leaf161	0
Regression	Individual	CommensalColonization	GLMNet	Leaf161	3.49865
Classification	Individual	CommensalColonization	GLMNet	Leaf161	0
Regression	Individual	CommensalColonization	RF	Leaf161	5.23555
Classification	Individual	CommensalColonization	RF	Leaf161	4.83722
Classification	Median	PresenceAbsence	RF	Leaf168	4.78432
Classification	Individual	PresenceAbsence	RF	Leaf168	4.6874
Regression	Median	PresenceAbsence	RF	Leaf168	1.87024
Regression	Individual	PresenceAbsence	RF	Leaf168	2.08895
Classification	Median	PresenceAbsence	GLMNet	Leaf168	0
Classification	Individual	PresenceAbsence	GLMNet	Leaf168	0
Regression	Median	PresenceAbsence	GLMNet	Leaf168	0
Regression	Individual	PresenceAbsence	GLMNet	Leaf168	2.14784
Regression	Individual	CommensalColonization	GLMNet	Leaf168	0
Classification	Individual	CommensalColonization	GLMNet	Leaf168	0
Regression	Individual	CommensalColonization	RF	Leaf168	3.46236
Classification	Individual	CommensalColonization	RF	Leaf168	6.43562
Classification	Median	PresenceAbsence	RF	Leaf176	0.694126
Classification	Individual	PresenceAbsence	RF	Leaf176	2.34519
Regression	Median	PresenceAbsence	RF	Leaf176	1.72513
Regression	Individual	PresenceAbsence	RF	Leaf176	1.64106
Classification	Median	PresenceAbsence	GLMNet	Leaf176	0
Classification	Individual	PresenceAbsence	GLMNet	Leaf176	0
Regression	Median	PresenceAbsence	GLMNet	Leaf176	0
Regression	Individual	PresenceAbsence	GLMNet	Leaf176	6.53425
Regression	Individual	CommensalColonization	GLMNet	Leaf176	2.49322
Classification	Individual	CommensalColonization	GLMNet	Leaf176	0
Regression	Individual	CommensalColonization	RF	Leaf176	2.1809
Classification	Individual	CommensalColonization	RF	Leaf176	7.1933
Classification	Median	PresenceAbsence	RF	Leaf182	1.9091
Classification	Individual	PresenceAbsence	RF	Leaf182	5.65702
Regression	Median	PresenceAbsence	RF	Leaf182	3.99016
Regression	Individual	PresenceAbsence	RF	Leaf182	4.12091
Classification	Median	PresenceAbsence	GLMNet	Leaf182	0
Classification	Individual	PresenceAbsence	GLMNet	Leaf182	0
Regression	Median	PresenceAbsence	GLMNet	Leaf182	0
Regression	Individual	PresenceAbsence	GLMNet	Leaf182	0
Regression	Individual	CommensalColonization	GLMNet	Leaf182	2.17937
Classification	Individual	CommensalColonization	GLMNet	Leaf182	0
Regression	Individual	CommensalColonization	RF	Leaf182	4.02674
Classification	Individual	CommensalColonization	RF	Leaf182	7.93936
Classification	Median	PresenceAbsence	RF	Leaf183	0.910455
Classification	Individual	PresenceAbsence	RF	Leaf183	1.76406
Regression	Median	PresenceAbsence	RF	Leaf183	1.04893
Regression	Individual	PresenceAbsence	RF	Leaf183	1.42439
Classification	Median	PresenceAbsence	GLMNet	Leaf183	0
Classification	Individual	PresenceAbsence	GLMNet	Leaf183	0
Regression	Median	PresenceAbsence	GLMNet	Leaf183	0
Regression	Individual	PresenceAbsence	GLMNet	Leaf183	0
Regression	Individual	CommensalColonization	GLMNet	Leaf183	3.7014
Classification	Individual	CommensalColonization	GLMNet	Leaf183	0
Regression	Individual	CommensalColonization	RF	Leaf183	5.30754
Classification	Individual	CommensalColonization	RF	Leaf183	4.00925
Classification	Median	PresenceAbsence	RF	Leaf187	0.462398
Classification	Individual	PresenceAbsence	RF	Leaf187	0.357131
Regression	Median	PresenceAbsence	RF	Leaf187	0
Regression	Individual	PresenceAbsence	RF	Leaf187	0.163871
Classification	Median	PresenceAbsence	GLMNet	Leaf187	0
Classification	Individual	PresenceAbsence	GLMNet	Leaf187	0
Regression	Median	PresenceAbsence	GLMNet	Leaf187	0
Regression	Individual	PresenceAbsence	GLMNet	Leaf187	0
Regression	Individual	CommensalColonization	GLMNet	Leaf187	4.59001
Classification	Individual	CommensalColonization	GLMNet	Leaf187	0
Regression	Individual	CommensalColonization	RF	Leaf187	1.91253
Classification	Individual	CommensalColonization	RF	Leaf187	3.60837
Classification	Median	PresenceAbsence	RF	Leaf189	2.09277
Classification	Individual	PresenceAbsence	RF	Leaf189	1.40493
Regression	Median	PresenceAbsence	RF	Leaf189	2.65102
Regression	Individual	PresenceAbsence	RF	Leaf189	2.05673
Classification	Median	PresenceAbsence	GLMNet	Leaf189	0
Classification	Individual	PresenceAbsence	GLMNet	Leaf189	0
Regression	Median	PresenceAbsence	GLMNet	Leaf189	0
Regression	Individual	PresenceAbsence	GLMNet	Leaf189	0.000728105
Regression	Individual	CommensalColonization	GLMNet	Leaf189	0
Classification	Individual	CommensalColonization	GLMNet	Leaf189	0
Regression	Individual	CommensalColonization	RF	Leaf189	2.18628
Classification	Individual	CommensalColonization	RF	Leaf189	4.71346
Classification	Median	PresenceAbsence	RF	Leaf203	4.27752
Classification	Individual	PresenceAbsence	RF	Leaf203	3.54701
Regression	Median	PresenceAbsence	RF	Leaf203	2.48254
Regression	Individual	PresenceAbsence	RF	Leaf203	3.53074
Classification	Median	PresenceAbsence	GLMNet	Leaf203	0
Classification	Individual	PresenceAbsence	GLMNet	Leaf203	0
Regression	Median	PresenceAbsence	GLMNet	Leaf203	5.72503
Regression	Individual	PresenceAbsence	GLMNet	Leaf203	9.56236
Regression	Individual	CommensalColonization	GLMNet	Leaf203	5.64389
Classification	Individual	CommensalColonization	GLMNet	Leaf203	0
Regression	Individual	CommensalColonization	RF	Leaf203	7.69505
Classification	Individual	CommensalColonization	RF	Leaf203	9.44952
Classification	Median	PresenceAbsence	RF	Leaf21	1.6357
Classification	Individual	PresenceAbsence	RF	Leaf21	1.49842
Regression	Median	PresenceAbsence	RF	Leaf21	1.10422
Regression	Individual	PresenceAbsence	RF	Leaf21	1.60387
Classification	Median	PresenceAbsence	GLMNet	Leaf21	0
Classification	Individual	PresenceAbsence	GLMNet	Leaf21	0.0141226
Regression	Median	PresenceAbsence	GLMNet	Leaf21	1.97336
Regression	Individual	PresenceAbsence	GLMNet	Leaf21	9.38379
Regression	Individual	CommensalColonization	GLMNet	Leaf21	13.2162
Classification	Individual	CommensalColonization	GLMNet	Leaf21	2.52796
Regression	Individual	CommensalColonization	RF	Leaf21	4.4152
Classification	Individual	CommensalColonization	RF	Leaf21	4.45112
Classification	Median	PresenceAbsence	RF	Leaf220	1.21577
Classification	Individual	PresenceAbsence	RF	Leaf220	2.61287
Regression	Median	PresenceAbsence	RF	Leaf220	1.74225
Regression	Individual	PresenceAbsence	RF	Leaf220	5.14284
Classification	Median	PresenceAbsence	GLMNet	Leaf220	0
Classification	Individual	PresenceAbsence	GLMNet	Leaf220	0
Regression	Median	PresenceAbsence	GLMNet	Leaf220	4.7206
Regression	Individual	PresenceAbsence	GLMNet	Leaf220	11.8187
Regression	Individual	CommensalColonization	GLMNet	Leaf220	13.7787
Classification	Individual	CommensalColonization	GLMNet	Leaf220	0.234732
Regression	Individual	CommensalColonization	RF	Leaf220	8.91748
Classification	Individual	CommensalColonization	RF	Leaf220	8.39341
Classification	Median	PresenceAbsence	RF	Leaf225	1.23744
Classification	Individual	PresenceAbsence	RF	Leaf225	2.45706
Regression	Median	PresenceAbsence	RF	Leaf225	0.768401
Regression	Individual	PresenceAbsence	RF	Leaf225	0.595441
Classification	Median	PresenceAbsence	GLMNet	Leaf225	0
Classification	Individual	PresenceAbsence	GLMNet	Leaf225	0
Regression	Median	PresenceAbsence	GLMNet	Leaf225	0.963446
Regression	Individual	PresenceAbsence	GLMNet	Leaf225	0
Regression	Individual	CommensalColonization	GLMNet	Leaf225	0.264531
Classification	Individual	CommensalColonization	GLMNet	Leaf225	0
Regression	Individual	CommensalColonization	RF	Leaf225	1.3729
Classification	Individual	CommensalColonization	RF	Leaf225	6.047
Classification	Median	PresenceAbsence	RF	Leaf226	2.31322
Classification	Individual	PresenceAbsence	RF	Leaf226	3.73406
Regression	Median	PresenceAbsence	RF	Leaf226	1.44821
Regression	Individual	PresenceAbsence	RF	Leaf226	2.67337
Classification	Median	PresenceAbsence	GLMNet	Leaf226	0
Classification	Individual	PresenceAbsence	GLMNet	Leaf226	6.93149
Regression	Median	PresenceAbsence	GLMNet	Leaf226	8.4508
Regression	Individual	PresenceAbsence	GLMNet	Leaf226	10.5218
Regression	Individual	CommensalColonization	GLMNet	Leaf226	15.6613
Classification	Individual	CommensalColonization	GLMNet	Leaf226	7.50791
Regression	Individual	CommensalColonization	RF	Leaf226	4.44045
Classification	Individual	CommensalColonization	RF	Leaf226	4.64861
Classification	Median	PresenceAbsence	RF	Leaf254	0.669884
Classification	Individual	PresenceAbsence	RF	Leaf254	1.33401
Regression	Median	PresenceAbsence	RF	Leaf254	0.403816
Regression	Individual	PresenceAbsence	RF	Leaf254	0.632587
Classification	Median	PresenceAbsence	GLMNet	Leaf254	0
Classification	Individual	PresenceAbsence	GLMNet	Leaf254	0
Regression	Median	PresenceAbsence	GLMNet	Leaf254	0
Regression	Individual	PresenceAbsence	GLMNet	Leaf254	6.25003
Regression	Individual	CommensalColonization	GLMNet	Leaf254	11.7195
Classification	Individual	CommensalColonization	GLMNet	Leaf254	0
Regression	Individual	CommensalColonization	RF	Leaf254	3.91743
Classification	Individual	CommensalColonization	RF	Leaf254	6.17458
Classification	Median	PresenceAbsence	RF	Leaf289	0.65534
Classification	Individual	PresenceAbsence	RF	Leaf289	1.10977
Regression	Median	PresenceAbsence	RF	Leaf289	2.10905
Regression	Individual	PresenceAbsence	RF	Leaf289	4.0325
Classification	Median	PresenceAbsence	GLMNet	Leaf289	0
Classification	Individual	PresenceAbsence	GLMNet	Leaf289	0
Regression	Median	PresenceAbsence	GLMNet	Leaf289	10.9411
Regression	Individual	PresenceAbsence	GLMNet	Leaf289	15.2462
Regression	Individual	CommensalColonization	GLMNet	Leaf289	17.4615
Classification	Individual	CommensalColonization	GLMNet	Leaf289	0
Regression	Individual	CommensalColonization	RF	Leaf289	5.50903
Classification	Individual	CommensalColonization	RF	Leaf289	2.2491
Classification	Median	PresenceAbsence	RF	Leaf299	0.440306
Classification	Individual	PresenceAbsence	RF	Leaf299	0.0929966
Regression	Median	PresenceAbsence	RF	Leaf299	0.409123
Regression	Individual	PresenceAbsence	RF	Leaf299	0.424323
Classification	Median	PresenceAbsence	GLMNet	Leaf299	0
Classification	Individual	PresenceAbsence	GLMNet	Leaf299	0
Regression	Median	PresenceAbsence	GLMNet	Leaf299	0
Regression	Individual	PresenceAbsence	GLMNet	Leaf299	0
Regression	Individual	CommensalColonization	GLMNet	Leaf299	0
Classification	Individual	CommensalColonization	GLMNet	Leaf299	0
Regression	Individual	CommensalColonization	RF	Leaf299	0
Classification	Individual	CommensalColonization	RF	Leaf299	0
Classification	Median	PresenceAbsence	RF	Leaf314	4.26312
Classification	Individual	PresenceAbsence	RF	Leaf314	1.55137
Regression	Median	PresenceAbsence	RF	Leaf314	5.17107
Regression	Individual	PresenceAbsence	RF	Leaf314	3.87094
Classification	Median	PresenceAbsence	GLMNet	Leaf314	0
Classification	Individual	PresenceAbsence	GLMNet	Leaf314	0
Regression	Median	PresenceAbsence	GLMNet	Leaf314	9.52273
Regression	Individual	PresenceAbsence	GLMNet	Leaf314	11.2629
Regression	Individual	CommensalColonization	GLMNet	Leaf314	16.4396
Classification	Individual	CommensalColonization	GLMNet	Leaf314	0.691328
Regression	Individual	CommensalColonization	RF	Leaf314	5.09737
Classification	Individual	CommensalColonization	RF	Leaf314	2.71915
Classification	Median	PresenceAbsence	RF	Leaf32	1.42933
Classification	Individual	PresenceAbsence	RF	Leaf32	1.80727
Regression	Median	PresenceAbsence	RF	Leaf32	1.51459
Regression	Individual	PresenceAbsence	RF	Leaf32	1.98157
Classification	Median	PresenceAbsence	GLMNet	Leaf32	0
Classification	Individual	PresenceAbsence	GLMNet	Leaf32	0
Regression	Median	PresenceAbsence	GLMNet	Leaf32	2.13258
Regression	Individual	PresenceAbsence	GLMNet	Leaf32	6.72649
Regression	Individual	CommensalColonization	GLMNet	Leaf32	5.7455
Classification	Individual	CommensalColonization	GLMNet	Leaf32	0.301277
Regression	Individual	CommensalColonization	RF	Leaf32	5.24563
Classification	Individual	CommensalColonization	RF	Leaf32	4.12568
Classification	Median	PresenceAbsence	RF	Leaf337	11.3106
Classification	Individual	PresenceAbsence	RF	Leaf337	16.6519
Regression	Median	PresenceAbsence	RF	Leaf337	8.72789
Regression	Individual	PresenceAbsence	RF	Leaf337	9.82797
Classification	Median	PresenceAbsence	GLMNet	Leaf337	8.55115
Classification	Individual	PresenceAbsence	GLMNet	Leaf337	33.0445
Regression	Median	PresenceAbsence	GLMNet	Leaf337	18.2723
Regression	Individual	PresenceAbsence	GLMNet	Leaf337	19.9403
Regression	Individual	CommensalColonization	GLMNet	Leaf337	18.771
Classification	Individual	CommensalColonization	GLMNet	Leaf337	38.3525
Regression	Individual	CommensalColonization	RF	Leaf337	11.744
Classification	Individual	CommensalColonization	RF	Leaf337	24.3979
Classification	Median	PresenceAbsence	RF	Leaf339	1.59141
Classification	Individual	PresenceAbsence	RF	Leaf339	3.53259
Regression	Median	PresenceAbsence	RF	Leaf339	1.14542
Regression	Individual	PresenceAbsence	RF	Leaf339	2.84471
Classification	Median	PresenceAbsence	GLMNet	Leaf339	0
Classification	Individual	PresenceAbsence	GLMNet	Leaf339	0
Regression	Median	PresenceAbsence	GLMNet	Leaf339	0
Regression	Individual	PresenceAbsence	GLMNet	Leaf339	0
Regression	Individual	CommensalColonization	GLMNet	Leaf339	0.3623
Classification	Individual	CommensalColonization	GLMNet	Leaf339	0
Regression	Individual	CommensalColonization	RF	Leaf339	3.25183
Classification	Individual	CommensalColonization	RF	Leaf339	5.80273
Classification	Median	PresenceAbsence	RF	Leaf354	0.290411
Classification	Individual	PresenceAbsence	RF	Leaf354	1.31008
Regression	Median	PresenceAbsence	RF	Leaf354	0.427482
Regression	Individual	PresenceAbsence	RF	Leaf354	1.0592
Classification	Median	PresenceAbsence	GLMNet	Leaf354	0
Classification	Individual	PresenceAbsence	GLMNet	Leaf354	0
Regression	Median	PresenceAbsence	GLMNet	Leaf354	1.13214
Regression	Individual	PresenceAbsence	GLMNet	Leaf354	7.11807
Regression	Individual	CommensalColonization	GLMNet	Leaf354	6.56115
Classification	Individual	CommensalColonization	GLMNet	Leaf354	0
Regression	Individual	CommensalColonization	RF	Leaf354	1.47101
Classification	Individual	CommensalColonization	RF	Leaf354	0.658274
Classification	Median	PresenceAbsence	RF	Leaf361	4.32225
Classification	Individual	PresenceAbsence	RF	Leaf361	4.418
Regression	Median	PresenceAbsence	RF	Leaf361	6.16779
Regression	Individual	PresenceAbsence	RF	Leaf361	4.85368
Classification	Median	PresenceAbsence	GLMNet	Leaf361	0
Classification	Individual	PresenceAbsence	GLMNet	Leaf361	0
Regression	Median	PresenceAbsence	GLMNet	Leaf361	2.36799
Regression	Individual	PresenceAbsence	GLMNet	Leaf361	8.89519
Regression	Individual	CommensalColonization	GLMNet	Leaf361	8.55688
Classification	Individual	CommensalColonization	GLMNet	Leaf361	0
Regression	Individual	CommensalColonization	RF	Leaf361	3.80813
Classification	Individual	CommensalColonization	RF	Leaf361	4.55332
Classification	Median	PresenceAbsence	RF	Leaf371	6.86697
Classification	Individual	PresenceAbsence	RF	Leaf371	10.2894
Regression	Median	PresenceAbsence	RF	Leaf371	25.3921
Regression	Individual	PresenceAbsence	RF	Leaf371	24.0623
Classification	Median	PresenceAbsence	GLMNet	Leaf371	0
Classification	Individual	PresenceAbsence	GLMNet	Leaf371	18.0485
Regression	Median	PresenceAbsence	GLMNet	Leaf371	30.7157
Regression	Individual	PresenceAbsence	GLMNet	Leaf371	39.0191
Regression	Individual	CommensalColonization	GLMNet	Leaf371	38.3989
Classification	Individual	CommensalColonization	GLMNet	Leaf371	19.6341
Regression	Individual	CommensalColonization	RF	Leaf371	27.6062
Classification	Individual	CommensalColonization	RF	Leaf371	15.9163
Classification	Median	PresenceAbsence	RF	Leaf380	1.52366
Classification	Individual	PresenceAbsence	RF	Leaf380	2.81222
Regression	Median	PresenceAbsence	RF	Leaf380	0.748206
Regression	Individual	PresenceAbsence	RF	Leaf380	1.81539
Classification	Median	PresenceAbsence	GLMNet	Leaf380	0
Classification	Individual	PresenceAbsence	GLMNet	Leaf380	4.97976
Regression	Median	PresenceAbsence	GLMNet	Leaf380	0
Regression	Individual	PresenceAbsence	GLMNet	Leaf380	5.90911
Regression	Individual	CommensalColonization	GLMNet	Leaf380	10.7351
Classification	Individual	CommensalColonization	GLMNet	Leaf380	4.68597
Regression	Individual	CommensalColonization	RF	Leaf380	3.95219
Classification	Individual	CommensalColonization	RF	Leaf380	7.34434
Classification	Median	PresenceAbsence	RF	Leaf405	1.44332
Classification	Individual	PresenceAbsence	RF	Leaf405	0.400238
Regression	Median	PresenceAbsence	RF	Leaf405	0.78551
Regression	Individual	PresenceAbsence	RF	Leaf405	0
Classification	Median	PresenceAbsence	GLMNet	Leaf405	0
Classification	Individual	PresenceAbsence	GLMNet	Leaf405	0
Regression	Median	PresenceAbsence	GLMNet	Leaf405	5.86728
Regression	Individual	PresenceAbsence	GLMNet	Leaf405	4.7354
Regression	Individual	CommensalColonization	GLMNet	Leaf405	2.97464
Classification	Individual	CommensalColonization	GLMNet	Leaf405	0
Regression	Individual	CommensalColonization	RF	Leaf405	0.440507
Classification	Individual	CommensalColonization	RF	Leaf405	1.94408
Classification	Median	PresenceAbsence	RF	Leaf416	4.58491
Classification	Individual	PresenceAbsence	RF	Leaf416	2.99991
Regression	Median	PresenceAbsence	RF	Leaf416	1.31639
Regression	Individual	PresenceAbsence	RF	Leaf416	2.61653
Classification	Median	PresenceAbsence	GLMNet	Leaf416	0
Classification	Individual	PresenceAbsence	GLMNet	Leaf416	0.371265
Regression	Median	PresenceAbsence	GLMNet	Leaf416	4.66797
Regression	Individual	PresenceAbsence	GLMNet	Leaf416	1.42748
Regression	Individual	CommensalColonization	GLMNet	Leaf416	5.98898
Classification	Individual	CommensalColonization	GLMNet	Leaf416	3.72273
Regression	Individual	CommensalColonization	RF	Leaf416	2.91735
Classification	Individual	CommensalColonization	RF	Leaf416	7.94978
Classification	Median	PresenceAbsence	RF	Leaf454	2.58582
Classification	Individual	PresenceAbsence	RF	Leaf454	3.27556
Regression	Median	PresenceAbsence	RF	Leaf454	1.46353
Regression	Individual	PresenceAbsence	RF	Leaf454	1.45959
Classification	Median	PresenceAbsence	GLMNet	Leaf454	0
Classification	Individual	PresenceAbsence	GLMNet	Leaf454	0
Regression	Median	PresenceAbsence	GLMNet	Leaf454	0
Regression	Individual	PresenceAbsence	GLMNet	Leaf454	0
Regression	Individual	CommensalColonization	GLMNet	Leaf454	1.12765
Classification	Individual	CommensalColonization	GLMNet	Leaf454	0
Regression	Individual	CommensalColonization	RF	Leaf454	3.79932
Classification	Individual	CommensalColonization	RF	Leaf454	5.42361
Classification	Median	PresenceAbsence	RF	Leaf466	3.80902
Classification	Individual	PresenceAbsence	RF	Leaf466	2.22496
Regression	Median	PresenceAbsence	RF	Leaf466	1.40284
Regression	Individual	PresenceAbsence	RF	Leaf466	2.01959
Classification	Median	PresenceAbsence	GLMNet	Leaf466	0
Classification	Individual	PresenceAbsence	GLMNet	Leaf466	0
Regression	Median	PresenceAbsence	GLMNet	Leaf466	0.381829
Regression	Individual	PresenceAbsence	GLMNet	Leaf466	0
Regression	Individual	CommensalColonization	GLMNet	Leaf466	1.71274
Classification	Individual	CommensalColonization	GLMNet	Leaf466	0
Regression	Individual	CommensalColonization	RF	Leaf466	2.43047
Classification	Individual	CommensalColonization	RF	Leaf466	4.07792
Classification	Median	PresenceAbsence	RF	Leaf68	81.0756
Classification	Individual	PresenceAbsence	RF	Leaf68	72.8821
Regression	Median	PresenceAbsence	RF	Leaf68	86.3036
Regression	Individual	PresenceAbsence	RF	Leaf68	82.3195
Classification	Median	PresenceAbsence	GLMNet	Leaf68	86.5683
Classification	Individual	PresenceAbsence	GLMNet	Leaf68	84.0558
Regression	Median	PresenceAbsence	GLMNet	Leaf68	94.2275
Regression	Individual	PresenceAbsence	GLMNet	Leaf68	92.1143
Regression	Individual	CommensalColonization	GLMNet	Leaf68	84.9203
Classification	Individual	CommensalColonization	GLMNet	Leaf68	78.1144
Regression	Individual	CommensalColonization	RF	Leaf68	85.6914
Classification	Individual	CommensalColonization	RF	Leaf68	71.3425
Classification	Median	PresenceAbsence	RF	Leaf70	0.236447
Classification	Individual	PresenceAbsence	RF	Leaf70	1.91407
Regression	Median	PresenceAbsence	RF	Leaf70	2.04539
Regression	Individual	PresenceAbsence	RF	Leaf70	2.02077
Classification	Median	PresenceAbsence	GLMNet	Leaf70	0
Classification	Individual	PresenceAbsence	GLMNet	Leaf70	0
Regression	Median	PresenceAbsence	GLMNet	Leaf70	9.85082
Regression	Individual	PresenceAbsence	GLMNet	Leaf70	13.6234
Regression	Individual	CommensalColonization	GLMNet	Leaf70	23.247
Classification	Individual	CommensalColonization	GLMNet	Leaf70	0
Regression	Individual	CommensalColonization	RF	Leaf70	7.67134
Classification	Individual	CommensalColonization	RF	Leaf70	6.62547
Classification	Median	PresenceAbsence	RF	Leaf76	100
Classification	Individual	PresenceAbsence	RF	Leaf76	100
Regression	Median	PresenceAbsence	RF	Leaf76	100
Regression	Individual	PresenceAbsence	RF	Leaf76	100
Classification	Median	PresenceAbsence	GLMNet	Leaf76	100
Classification	Individual	PresenceAbsence	GLMNet	Leaf76	100
Regression	Median	PresenceAbsence	GLMNet	Leaf76	100
Regression	Individual	PresenceAbsence	GLMNet	Leaf76	100
Regression	Individual	CommensalColonization	GLMNet	Leaf76	99.522
Classification	Individual	CommensalColonization	GLMNet	Leaf76	100
Regression	Individual	CommensalColonization	RF	Leaf76	100
Classification	Individual	CommensalColonization	RF	Leaf76	100
Classification	Median	PresenceAbsence	RF	Leaf82	0
Classification	Individual	PresenceAbsence	RF	Leaf82	0
Regression	Median	PresenceAbsence	RF	Leaf82	1.29865
Regression	Individual	PresenceAbsence	RF	Leaf82	3.82936
Classification	Median	PresenceAbsence	GLMNet	Leaf82	0
Classification	Individual	PresenceAbsence	GLMNet	Leaf82	0
Regression	Median	PresenceAbsence	GLMNet	Leaf82	0
Regression	Individual	PresenceAbsence	GLMNet	Leaf82	7.10484
Regression	Individual	CommensalColonization	GLMNet	Leaf82	3.70804
Classification	Individual	CommensalColonization	GLMNet	Leaf82	0
Regression	Individual	CommensalColonization	RF	Leaf82	3.73172
Classification	Individual	CommensalColonization	RF	Leaf82	1.01217
Classification	Median	PresenceAbsence	RF	Leaf88	2.22469
Classification	Individual	PresenceAbsence	RF	Leaf88	1.01538
Regression	Median	PresenceAbsence	RF	Leaf88	0.911271
Regression	Individual	PresenceAbsence	RF	Leaf88	1.60046
Classification	Median	PresenceAbsence	GLMNet	Leaf88	0
Classification	Individual	PresenceAbsence	GLMNet	Leaf88	0
Regression	Median	PresenceAbsence	GLMNet	Leaf88	0
Regression	Individual	PresenceAbsence	GLMNet	Leaf88	1.29563
Regression	Individual	CommensalColonization	GLMNet	Leaf88	0
Classification	Individual	CommensalColonization	GLMNet	Leaf88	0
Regression	Individual	CommensalColonization	RF	Leaf88	0.630815
Classification	Individual	CommensalColonization	RF	Leaf88	2.36351
