# Supplementary material for: Identifying microbiota community patterns important for plant protection using synthetic communities and machine learning
Source: Nat Commun. 2023 Dec 2;14:7983. doi: 10.1038/s41467-023-43793-z (PMC10693592; doi:10.1038/s41467-023-43793-z)
Supplement: Supplementary file 12 — Supplementary Data 9 [file 41467_2023_43793_MOESM12_ESM.xlsx]

## Sheet: TableS10_RF_alternativeSplitRel
Table S9: Relative importances of strains in random forest when varying the global minima used to define the classes in the training dataset (experiments 1 and 2). The dependent variable is the pathogen colonization measured on individual plants, and the independent variables are presence/-absence of strains in Mini5SynComs. The local minima consisted in 10 random sampling of the bootstrapped dis…
Strain	Rep1	Rep2	Rep3	Rep4	Rep5	Rep6	Rep7	Rep8	Rep9	rep10
Leaf76	100	100	100	100	100	100	100	100	100	100
Leaf68	70.9678	85.4058	75.8018	68.1947	62.9485	61.1518	63.9152	65.4438	64.1398	78.9768
Leaf15	65.5338	79.4115	75.2168	63.6564	62.5735	59.2629	61.4112	59.7917	64.8323	77.8358
Leaf337	15.8255	9.25274	17.3506	12.0054	15.7926	16.5654	20.1741	16.9127	17.1169	17.8707
Leaf371	12.1476	11.5504	16.1689	12.0937	13.2977	11.7565	15.6198	12.9422	11.6106	14.5707
Leaf361	4.18886	8.25673	5.3606	3.99275	5.08619	4.77749	3.41507	3.9047	4.5256	5.86736
Leaf203	4.1094	4.18398	4.7585	3.32924	2.9769	5.0553	4.35999	4.47878	3.15202	4.81195
Leaf454	4.00078	2.73062	3.93464	3.13714	2.47547	3.23042	3.28946	3.77164	2.81615	3.81153
Leaf416	3.90276	2.35829	3.49775	2.89908	2.59858	5.6668	5.9017	5.15894	3.00163	3.11265
Leaf168	3.84104	0.174307	4.38229	3.88109	6.10358	4.00914	2.11525	3.32319	5.15025	4.93444
Leaf182	3.69843	35.4646	6.56101	6.33509	8.29688	5.15255	5.15974	2.56898	7.94482	5.96775
Leaf225	3.45147	0.603004	3.74441	2.53337	2.44154	3.75008	4.59114	3.53053	2.7255	3.57238
Leaf122	3.14581	0.597994	3.90251	2.12944	2.74278	3.0853	2.3746	2.47174	2.33749	4.23801
Leaf466	3.07934	7.45112	3.68106	1.44862	3.44887	4.00802	4.54522	3.80642	3.41683	2.69308
Leaf380	2.67176	0.0113489	1.87098	2.60415	0.882076	4.20851	3.04569	3.95142	2.16491	1.69133
Leaf339	2.66337	0.386523	2.56837	2.95483	1.95425	3.93399	4.21579	4.48619	2.99454	1.96791
Leaf314	2.37746	0.698111	2.12947	1.14646	1.00028	3.07412	3.20146	3.25227	1.38079	2.48944
Leaf254	2.26785	1.56015	2.06609	0.599432	1.47734	2.28009	3.31417	2.83282	1.21701	2.44448
Leaf189	2.14522	6.96305	4.43642	2.27438	1.37257	4.52889	5.33033	3.49924	1.84019	4.52761
Leaf226	2.11745	2.94411	3.27097	4.93396	3.37338	2.81183	3.13622	2.55191	3.68241	2.89591
Leaf220	1.97459	7.61814	1.9764	3.31362	1.57549	2.13221	2.669	1.97425	2.05106	1.84546
Leaf70	1.72994	1.45683	2.66753	1.186	2.04534	4.07939	3.05329	2.09787	2.64165	2.37089
Leaf176	1.72614	3.88129	2.46006	2.02722	1.94041	2.07939	2.03505	1.75101	2.30153	1.79293
Leaf32	1.60547	3.27357	2.15422	3.97506	2.05877	2.27277	1.51951	1.34867	2.69158	1.90806
Leaf161	1.57476	0.186518	2.1414	1.96644	0.722985	1.92248	2.11887	2.3807	1.23639	1.73327
Leaf289	1.35071	2.8039	1.88527	2.08677	1.11306	0.868566	1.50306	1.51113	0.893954	2.10382
Leaf21	1.25427	0.332464	1.85512	0.64925	0.579434	2.15094	2.39476	2.13606	1.54309	1.69787
Leaf126	1.19386	1.52525	1.34347	1.42274	1.5831	2.13823	2.18131	1.93128	1.93928	1.20872
Leaf183	1.18194	11.3204	2.85616	2.82974	2.68967	2.81501	2.16175	1.19665	2.3868	2.99839
Leaf354	1.14644	0.849852	1.08263	1.00059	1.64972	1.76276	1.11681	1.64231	2.32964	0.66753
Leaf88	0.745649	7.05089	1.27501	1.74239	0.974748	1.20442	1.93307	1.55028	0.959912	1.20046
Leaf187	0.600762	1.62856	0.193662	0.433686	0.11147	0.887148	0.665468	1.18775	0.216587	0.444134
Leaf405	0.327736	0	0.291863	0	0.117996	0.680823	0.460956	1.03696	0.974496	0.145464
Leaf299	0.176053	2.74231	0.183978	0.556159	0	0.48916	1.27396	1.41263	0	0
Leaf82	0	1.26422	0	2.22712	0.176522	0	0	0	0.526242	0.0462703
