# Supplementary material for: Identifying microbiota community patterns important for plant protection using synthetic communities and machine learning
Source: Nat Commun. 2023 Dec 2;14:7983. doi: 10.1038/s41467-023-43793-z (PMC10693592; doi:10.1038/s41467-023-43793-z)
Supplement: Supplementary file 13 — Supplementary Data 10 [file 41467_2023_43793_MOESM13_ESM.xlsx]

## Sheet: avVal1AICs
Table S10: Model selection with Akaike information criterion for regression analyses of the validation experiment of machine-learning results. Pathogen colonization was the dependent variable, strain inoculation with pathogen-reducing and random-strains was a fixed effect, and the replicates of the experiment was a random effect. Each data point is the average of pathogen colonization for the fou…
Dependent variable	Fixed effect	Random structure	AIC	deltaAIC
Log10-transformed Pst colonization	Strain inoculation	random intercept for experiment	256.67	0
Log10-transformed Pst colonization	Strain inoculation	no random effect	262.862	6.19191
Log10-transformed Pst colonization	Strain inoculation	random intercept and slope for experiment	923.456	666.785
Log10-transformed Pst colonization	Strain inoculation	random slope for experiment	923.464	666.794
