# Supplementary material for: Identifying microbiota community patterns important for plant protection using synthetic communities and machine learning
Source: Nat Commun. 2023 Dec 2;14:7983. doi: 10.1038/s41467-023-43793-z (PMC10693592; doi:10.1038/s41467-023-43793-z)
Supplement: Supplementary file 14 — Supplementary Data 11 [file 41467_2023_43793_MOESM14_ESM.xlsx]

## Sheet: TableS11_contrastsVal1FigCombPR
Table S11: Contrasts of the treatments presented in Fig. 7A. P-values were calculated with two-sided t-test procedures. The significance-group lettering was based on a 0.05 significance level after Bonferroni correction calculated from the family of all pairwise comparisons of treatments presented in this panel of the Fig. 7. Abbreviation: Bonf., Bonferroni.
Treatment 1	Treatment 2	Estimate	Standard error	t value	p-value	Bonf. corrected p-value
axenic	Leaf15	-2.54114	0.231549	-10.9745	5.9092e-20	4.60918e-18
axenic	Leaf15Leaf371	-2.59483	0.231549	-11.2064	1.61708e-20	1.26133e-18
axenic	Leaf15Leaf68	-3.23776	0.231549	-13.983	3.51341e-27	2.74046e-25
axenic	Leaf15Leaf68Leaf76Leaf371	-3.80705	0.231549	-16.4416	7.72276e-33	6.02375e-31
axenic	Leaf15Leaf76	-3.34924	0.265861	-12.5977	6.91098e-24	5.39056e-22
axenic	Leaf371	-1.31425	0.231549	-5.6759	9.36995e-08	7.30856e-06
axenic	Leaf68	-2.48915	0.231549	-10.75	2.07289e-19	1.61685e-17
axenic	Leaf68Leaf371	-2.49888	0.231549	-10.792	1.63886e-19	1.27831e-17
axenic	Leaf68Leaf76	-3.58783	0.231549	-15.4949	1.07747e-30	8.40428e-29
axenic	Leaf76	-2.50723	0.231549	-10.828	1.33986e-19	1.04509e-17
axenic	Leaf76Leaf371	-2.57826	0.231549	-11.1348	2.41217e-20	1.88149e-18
axenic	SynCom35	-3.97332	0.231549	-17.1597	1.95925e-34	1.52821e-32
Leaf68	Leaf76	-0.0180782	0.25888	-0.0698322	0.944441	1
Leaf68	Leaf371	1.1749	0.25888	4.53838	1.32976e-05	0.00103721
Leaf68	Leaf15Leaf68	-0.748615	0.25888	-2.89174	0.00453147	0.353455
Leaf68	Leaf15Leaf76	-0.86009	0.289976	-2.96608	0.00362412	0.282681
Leaf68	Leaf15Leaf371	-0.105679	0.25888	-0.408218	0.683824	1
Leaf68	Leaf68Leaf76	-1.09868	0.25888	-4.24395	4.28425e-05	0.00334172
Leaf68	Leaf68Leaf371	-0.00973326	0.25888	-0.0375976	0.97007	1
Leaf68	Leaf76Leaf371	-0.0891093	0.25888	-0.344211	0.731276	1
Leaf68	Leaf15Leaf68Leaf76Leaf371	-1.3179	0.25888	-5.09077	1.29985e-06	0.000101388
Leaf68	Leaf15	-0.0519902	0.25888	-0.200827	0.841165	1
Leaf68	SynCom35	-1.48417	0.25888	-5.73305	7.18755e-08	5.60629e-06
Leaf76	Leaf371	1.19298	0.25888	4.60822	1.00018e-05	0.000780144
Leaf76	Leaf15Leaf68	-0.730536	0.25888	-2.82191	0.00556855	0.434347
Leaf76	Leaf15Leaf76	-0.842011	0.289976	-2.90373	0.00437187	0.341006
Leaf76	Leaf15Leaf371	-0.0876013	0.25888	-0.338385	0.73565	1
Leaf76	Leaf68Leaf76	-1.0806	0.25888	-4.17412	5.61192e-05	0.00437729
Leaf76	Leaf68Leaf371	0.00834491	0.25888	0.0322346	0.974337	1
Leaf76	Leaf76Leaf371	-0.0710311	0.25888	-0.274378	0.784254	1
Leaf76	Leaf15Leaf68Leaf76Leaf371	-1.29982	0.25888	-5.02094	1.75961e-06	0.000137249
Leaf76	Leaf15	-0.0339121	0.25888	-0.130995	0.895993	1
Leaf76	SynCom35	-1.46609	0.25888	-5.66321	9.93639e-08	7.75039e-06
Leaf371	Leaf15Leaf68	-1.92351	0.25888	-7.43013	1.58661e-11	1.23755e-09
Leaf371	Leaf15Leaf76	-2.03499	0.289976	-7.01779	1.3312e-10	1.03833e-08
Leaf371	Leaf15Leaf371	-1.28058	0.25888	-4.9466	2.42235e-06	0.000188944
Leaf371	Leaf68Leaf76	-2.27357	0.25888	-8.78234	1.13844e-14	8.87979e-13
Leaf371	Leaf68Leaf371	-1.18463	0.25888	-4.57598	1.1411e-05	0.000890061
Leaf371	Leaf76Leaf371	-1.26401	0.25888	-4.88259	3.1825e-06	0.000248235
Leaf371	Leaf15Leaf68Leaf76Leaf371	-2.4928	0.25888	-9.62916	1.07101e-16	8.35386e-15
Leaf371	Leaf15	-1.22689	0.25888	-4.73921	5.81925e-06	0.000453901
Leaf371	SynCom35	-2.65907	0.25888	-10.2714	3.00163e-18	2.34127e-16
Leaf15Leaf68	Leaf15Leaf76	-0.111475	0.289976	-0.384429	0.701324	1
Leaf15Leaf68	Leaf15Leaf371	0.642935	0.25888	2.48352	0.0143553	1
Leaf15Leaf68	Leaf68Leaf76	-0.350061	0.25888	-1.35221	0.178788	1
Leaf15Leaf68	Leaf68Leaf371	0.738881	0.25888	2.85414	0.0050655	0.395109
Leaf15Leaf68	Leaf76Leaf371	0.659505	0.25888	2.54753	0.012081	0.942316
Leaf15Leaf68	Leaf15Leaf68Leaf76Leaf371	-0.569285	0.25888	-2.19903	0.0297459	1
Leaf15Leaf68	Leaf15	0.696624	0.25888	2.69091	0.00811696	0.633123
Leaf15Leaf68	SynCom35	-0.735557	0.25888	-2.8413	0.00526069	0.410334
Leaf15Leaf76	Leaf15Leaf371	0.75441	0.289976	2.60163	0.0104159	0.812438
Leaf15Leaf76	Leaf68Leaf76	-0.238586	0.289976	-0.822781	0.412224	1
Leaf15Leaf76	Leaf68Leaf371	0.850356	0.289976	2.93251	0.00401067	0.312832
Leaf15Leaf76	Leaf76Leaf371	0.77098	0.289976	2.65878	0.00888497	0.693027
Leaf15Leaf76	Leaf15Leaf68Leaf76Leaf371	-0.45781	0.289976	-1.57879	0.116951	1
Leaf15Leaf76	Leaf15	0.808099	0.289976	2.78678	0.00616778	0.481087
Leaf15Leaf76	SynCom35	-0.624082	0.289976	-2.15219	0.0333346	1
Leaf15Leaf371	Leaf68Leaf76	-0.992996	0.25888	-3.83574	0.000198894	0.0155137
Leaf15Leaf371	Leaf68Leaf371	0.0959462	0.25888	0.37062	0.711558	1
Leaf15Leaf371	Leaf76Leaf371	0.0165701	0.25888	0.0640069	0.949069	1
Leaf15Leaf371	Leaf15Leaf68Leaf76Leaf371	-1.21222	0.25888	-4.68255	7.36381e-06	0.000574377
Leaf15Leaf371	Leaf15	0.0536892	0.25888	0.20739	0.836048	1
Leaf15Leaf371	SynCom35	-1.37849	0.25888	-5.32483	4.62818e-07	3.60998e-05
Leaf68Leaf76	Leaf68Leaf371	1.08894	0.25888	4.20636	4.95626e-05	0.00386588
Leaf68Leaf76	Leaf76Leaf371	1.00957	0.25888	3.89974	0.000157431	0.0122796
Leaf68Leaf76	Leaf15Leaf68Leaf76Leaf371	-0.219224	0.25888	-0.846817	0.398742	1
Leaf68Leaf76	Leaf15	1.04669	0.25888	4.04313	9.23708e-05	0.00720492
Leaf68Leaf76	SynCom35	-0.385496	0.25888	-1.48909	0.139023	1
Leaf68Leaf371	Leaf76Leaf371	-0.0793761	0.25888	-0.306613	0.759656	1
Leaf68Leaf371	Leaf15Leaf68Leaf76Leaf371	-1.30817	0.25888	-5.05317	1.53051e-06	0.00011938
Leaf68Leaf371	Leaf15	-0.042257	0.25888	-0.16323	0.870605	1
Leaf68Leaf371	SynCom35	-1.47444	0.25888	-5.69545	8.55892e-08	6.67595e-06
Leaf76Leaf371	Leaf15Leaf68Leaf76Leaf371	-1.22879	0.25888	-4.74656	5.64349e-06	0.000440192
Leaf76Leaf371	Leaf15	0.0371191	0.25888	0.143383	0.886222	1
Leaf76Leaf371	SynCom35	-1.39506	0.25888	-5.38883	3.47353e-07	2.70935e-05
Leaf15Leaf68Leaf76Leaf371	Leaf15	1.26591	0.25888	4.88994	3.08463e-06	0.000240601
Leaf15Leaf68Leaf76Leaf371	SynCom35	-0.166272	0.25888	-0.642273	0.521891	1
Leaf15	SynCom35	-1.43218	0.25888	-5.53222	1.81371e-07	1.41469e-05
