# Supplementary material for: Identifying microbiota community patterns important for plant protection using synthetic communities and machine learning
Source: Nat Commun. 2023 Dec 2;14:7983. doi: 10.1038/s41467-023-43793-z (PMC10693592; doi:10.1038/s41467-023-43793-z)
Supplement: Supplementary file 15 — Supplementary Data 12 [file 41467_2023_43793_MOESM15_ESM.xlsx]

## Sheet: TableS12_contrastsVal1FigCombNo
Table S12: Contrasts of the treatments presented in Fig. 7B. P-values were calculated with two-sided t-test procedures. The significance-group lettering was based on a 0.05 significance level after Bonferroni correction calculated from the family of all pairwise comparisons of treatments presented in this panel of the Fig. 7. Abbreviation: Bonf., Bonferroni.
Treatment 1	Treatment 2	Estimate	Standard error	t value	p-value	Bonf. corrected p-value
axenic	Leaf189	-0.812686	0.231549	-3.50977	0.000627446	0.0489408
axenic	Leaf189Leaf21	-1.02825	0.245697	-4.18502	5.38095e-05	0.00419714
axenic	Leaf189Leaf225	-1.16659	0.245697	-4.74807	5.60736e-06	0.000437374
axenic	Leaf189Leaf254	-1.11965	0.245697	-4.55704	1.23251e-05	0.000961355
axenic	Leaf189Leaf254Leaf21Leaf225	-1.24026	0.231549	-5.35637	4.01881e-07	3.13467e-05
axenic	Leaf21	-0.485833	0.231549	-2.09818	0.0379355	1
axenic	Leaf21Leaf225	-1.54965	0.265273	-5.84172	4.32428e-08	3.37294e-06
axenic	Leaf225	-0.142746	0.231549	-0.616483	0.538715	1
axenic	Leaf254	-0.63918	0.245697	-2.6015	0.0104204	0.812788
axenic	Leaf254Leaf21	-0.846705	0.245697	-3.44614	0.00077867	0.0607363
axenic	Leaf254Leaf225	-0.460078	0.245697	-1.87254	0.0635058	1
axenic	SynCom35	-3.97332	0.231549	-17.1597	1.95925e-34	1.52821e-32
Leaf189	Leaf254	0.173506	0.271608	0.638812	0.524133	1
Leaf189	Leaf21	0.326854	0.25888	1.26257	0.209133	1
Leaf189	Leaf225	0.66994	0.25888	2.58784	0.0108202	0.843973
Leaf189	Leaf189Leaf254	-0.306965	0.271608	-1.13018	0.2606	1
Leaf189	Leaf189Leaf21	-0.215561	0.271608	-0.793648	0.428928	1
Leaf189	Leaf189Leaf225	-0.353899	0.271608	-1.30298	0.195015	1
Leaf189	Leaf254Leaf21	-0.0340186	0.271608	-0.125249	0.900531	1
Leaf189	Leaf254Leaf225	0.352609	0.271608	1.29823	0.196638	1
Leaf189	Leaf21Leaf225	-0.736965	0.289437	-2.5462	0.0121247	0.945723
Leaf189	Leaf189Leaf254Leaf21Leaf225	-0.427578	0.25888	-1.65164	0.101158	1
Leaf189	SynCom35	-3.16064	0.25888	-12.2089	6.04724e-23	4.71685e-21
Leaf254	Leaf21	0.153348	0.271608	0.564592	0.573379	1
Leaf254	Leaf225	0.496434	0.271608	1.82776	0.070009	1
Leaf254	Leaf189Leaf254	-0.480471	0.283941	-1.69215	0.0931477	1
Leaf254	Leaf189Leaf21	-0.389067	0.283589	-1.37194	0.172579	1
Leaf254	Leaf189Leaf225	-0.527406	0.283589	-1.85975	0.0653095	1
Leaf254	Leaf254Leaf21	-0.207525	0.283941	-0.730873	0.466246	1
Leaf254	Leaf254Leaf225	0.179103	0.283589	0.631557	0.528848	1
Leaf254	Leaf21Leaf225	-0.910471	0.300875	-3.02608	0.00301768	0.235379
Leaf254	Leaf189Leaf254Leaf21Leaf225	-0.601084	0.271608	-2.21306	0.0287382	1
Leaf254	SynCom35	-3.33414	0.271608	-12.2756	4.16723e-23	3.25044e-21
Leaf21	Leaf225	0.343086	0.25888	1.32527	0.187538	1
Leaf21	Leaf189Leaf254	-0.633819	0.271608	-2.33358	0.0212402	1
Leaf21	Leaf189Leaf21	-0.542415	0.271608	-1.99705	0.0480267	1
Leaf21	Leaf189Leaf225	-0.680753	0.271608	-2.50638	0.0135024	1
Leaf21	Leaf254Leaf21	-0.360872	0.271608	-1.32865	0.186422	1
Leaf21	Leaf254Leaf225	0.0257551	0.271608	0.0948248	0.924608	1
Leaf21	Leaf21Leaf225	-1.06382	0.289437	-3.67548	0.000352987	0.027533
Leaf21	Leaf189Leaf254Leaf21Leaf225	-0.754431	0.25888	-2.91421	0.00423749	0.330524
Leaf21	SynCom35	-3.48749	0.25888	-13.4714	5.70781e-26	4.45209e-24
Leaf225	Leaf189Leaf254	-0.976905	0.271608	-3.59675	0.000464978	0.0362683
Leaf225	Leaf189Leaf21	-0.885501	0.271608	-3.26022	0.00144018	0.112334
Leaf225	Leaf189Leaf225	-1.02384	0.271608	-3.76955	0.000252568	0.0197003
Leaf225	Leaf254Leaf21	-0.703959	0.271608	-2.59182	0.0107021	0.834765
Leaf225	Leaf254Leaf225	-0.317331	0.271608	-1.16834	0.244928	1
Leaf225	Leaf21Leaf225	-1.40691	0.289437	-4.86084	3.49017e-06	0.000272234
Leaf225	Leaf189Leaf254Leaf21Leaf225	-1.09752	0.25888	-4.23948	4.35937e-05	0.00340031
Leaf225	SynCom35	-3.83058	0.25888	-14.7967	4.38552e-29	3.42071e-27
Leaf189Leaf254	Leaf189Leaf21	0.0914041	0.283941	0.321912	0.748065	1
Leaf189Leaf254	Leaf189Leaf225	-0.0469343	0.283941	-0.165296	0.868982	1
Leaf189Leaf254	Leaf254Leaf21	0.272947	0.283589	0.962472	0.337701	1
Leaf189Leaf254	Leaf254Leaf225	0.659574	0.283941	2.32293	0.0218249	1
Leaf189Leaf254	Leaf21Leaf225	-0.43	0.300875	-1.42917	0.155491	1
Leaf189Leaf254	Leaf189Leaf254Leaf21Leaf225	-0.120613	0.271608	-0.444069	0.657773	1
Leaf189Leaf254	SynCom35	-2.85367	0.271608	-10.5066	8.06561e-19	6.29117e-17
Leaf189Leaf21	Leaf189Leaf225	-0.138338	0.283589	-0.487813	0.626551	1
Leaf189Leaf21	Leaf254Leaf21	0.181542	0.283941	0.639367	0.523773	1
Leaf189Leaf21	Leaf254Leaf225	0.56817	0.283589	2.0035	0.0473216	1
Leaf189Leaf21	Leaf21Leaf225	-0.521404	0.300875	-1.73296	0.0856085	1
Leaf189Leaf21	Leaf189Leaf254Leaf21Leaf225	-0.212017	0.271608	-0.780599	0.436538	1
Leaf189Leaf21	SynCom35	-2.94507	0.271608	-10.8431	1.22992e-19	9.59336e-18
Leaf189Leaf225	Leaf254Leaf21	0.319881	0.283941	1.12657	0.262114	1
Leaf189Leaf225	Leaf254Leaf225	0.706508	0.283589	2.49131	0.0140596	1
Leaf189Leaf225	Leaf21Leaf225	-0.383066	0.300875	-1.27317	0.205357	1
Leaf189Leaf225	Leaf189Leaf254Leaf21Leaf225	-0.0736783	0.271608	-0.271267	0.78664	1
Leaf189Leaf225	SynCom35	-2.80674	0.271608	-10.3338	2.11691e-18	1.65119e-16
Leaf254Leaf21	Leaf254Leaf225	0.386627	0.283941	1.36165	0.175797	1
Leaf254Leaf21	Leaf21Leaf225	-0.702947	0.300875	-2.33634	0.0210908	1
Leaf254Leaf21	Leaf189Leaf254Leaf21Leaf225	-0.393559	0.271608	-1.449	0.149883	1
Leaf254Leaf21	SynCom35	-3.12662	0.271608	-11.5115	2.93679e-21	2.2907e-19
Leaf254Leaf225	Leaf21Leaf225	-1.08957	0.300875	-3.62136	0.000426795	0.03329
Leaf254Leaf225	Leaf189Leaf254Leaf21Leaf225	-0.780187	0.271608	-2.87248	0.00479823	0.374262
Leaf254Leaf225	SynCom35	-3.51324	0.271608	-12.935	1.0842e-24	8.45679e-23
Leaf21Leaf225	Leaf189Leaf254Leaf21Leaf225	0.309387	0.289437	1.06893	0.287195	1
Leaf21Leaf225	SynCom35	-2.42367	0.289437	-8.37374	1.04965e-13	8.18726e-12
Leaf189Leaf254Leaf21Leaf225	SynCom35	-2.73306	0.25888	-10.5572	6.08587e-19	4.74698e-17
