# Supplementary material for: Identifying microbiota community patterns important for plant protection using synthetic communities and machine learning
Source: Nat Commun. 2023 Dec 2;14:7983. doi: 10.1038/s41467-023-43793-z (PMC10693592; doi:10.1038/s41467-023-43793-z)
Supplement: Supplementary file 16 — Supplementary Data 13 [file 41467_2023_43793_MOESM16_ESM.xlsx]

## Sheet: deltaAICsAvVal2
Table S13: Model selection with Akaike information criterion for regression analyses of the validation of combination of strains reducing pathogen colonization. Pathogen colonization was the dependent variable, strain inoculations was a fixed effect, and the replicates of the experiment was the random effect. Each data point is the average of pathogen colonization for the four plants of one box. …
Dependent variable	Fixed effect	Random structure	AIC	deltaAIC
Log10-transformed pst colonization	Strain inoculation	no random effect	93.0206	0
Log10-transformed pst colonization	Strain inoculation	random intercept for experiment	95.0206	2
Log10-transformed pst colonization	Strain inoculation	random intercept and slope for experiment	161.406	68.3851
Log10-transformed pst colonization	Strain inoculation	random slope for experiment	161.406	68.3852
