# Supplementary material for: Identifying microbiota community patterns important for plant protection using synthetic communities and machine learning
Source: Nat Commun. 2023 Dec 2;14:7983. doi: 10.1038/s41467-023-43793-z (PMC10693592; doi:10.1038/s41467-023-43793-z)
Supplement: Supplementary file 17 — Supplementary Data 14 [file 41467_2023_43793_MOESM17_ESM.xlsx]

## Sheet: SupplementalData14
Table S14: Results of the regression analyses to validate the additive effect of Leaf371 and Leaf337 on pathogen reduction for the two best models with delta AIC inferior to four. Two-sided t-test procedures were conducted to reject null hypotheses regarding coefficients of the models.
Formula:	Pst (LogCFUgFW) ~ Inoculation
Fit:	restricted maximum likelihood (REML)
t-tests:	Satterthwaite's method
AIC:	93.0206
Delta AIC:	0
Coefficients:
	Value	Standard error	t-value	p-value
(Intercept)	8.58963	0.151614	56.6545	0
Leaf337	-0.833854	0.247585	-3.36795	0.0016
Leaf371	-0.714265	0.247585	-2.88493	0.006
Leaf371-Leaf337	-1.79884	0.247585	-7.26554	0
Mix6	-1.69747	0.247585	-6.85611	0
SynCom-35	-4.47547	0.247585	-18.0765	0
ValMix1	-1.85418	0.247585	-7.48907	0
ValMix2	-1.94401	0.247585	-7.8519	0
Correlation:
	(Intercept)	Leaf337	Leaf371	Leaf371-Leaf337	Mix6	SynCom-35	ValMix1
Leaf337	-0.612
Leaf371	-0.612	0.375
Leaf371-Leaf337	-0.612	0.375	0.375
Mix6	-0.612	0.375	0.375	0.375
SynCom-35	-0.612	0.375	0.375	0.375	0.375
ValMix1	-0.612	0.375	0.375	0.375	0.375	0.375
ValMix2	-0.612	0.375	0.375	0.375	0.375	0.375	0.375
Standardized residuals:
Min	Q1	Med	Q3	Max
-2.8056	-0.529192	0.121049	0.53216	2.03618
Residual standard error:	0.479446
Degrees of freedom:	52 total; 44 residual
---------
Formula:	Pst (LogCFUgFW) ~ Inoculation + (1 | Experiment)
Fit:	REML
t-tests:	Satterthwaite's method
AIC:	95.0206
Delta AIC:	2
Scaled residuals:
Min	1Q	Median	3Q	Max
-2.8056	-0.5292	0.1211	0.5322	2.0362
Random effects:
Groups	Name	Variance	Strandard deviation
Experiment	(Intercept)	0	0
Residual		0.2299	0.4794
Number of obs:	52
Groups:	2
Fixed effects:
	Estimate	Standard error	df	t value	Pr(>|t|)
(Intercept)	8.5896	0.1516	44	56.655	< 2e-16
Leaf337	-0.8339	0.2476	44	-3.368	0.00158
Leaf371	-0.7143	0.2476	44	-2.885	0.00604
Leaf371-Leaf337	-1.7988	0.2476	44	-7.266	4.67e-09
Mix6	-1.6975	0.2476	44	-6.856	1.86e-08
SynCom-35	-4.4755	0.2476	44	-18.077	< 2e-16
ValMix1	-1.8542	0.2476	44	-7.489	2.21e-09
ValMix2	-1.944	0.2476	44	-7.852	6.59e-10
Correlation of Fixed Effects:
	(Intr)	Leaf337	Leaf371	Leaf371-Leaf337	Mix6	SynCom-35	Mix1
Leaf337	-0.612
Leaf371	-0.612	0.375
Leaf371-Leaf337	-0.612	0.375	0.375
Mix6	-0.612	0.375	0.375	0.375
SynCom-35	-0.612	0.375	0.375	0.375	0.375
Mix1	-0.612	0.375	0.375	0.375	0.375	0.375
Mix2	-0.612	0.375	0.375	0.375	0.375	0.375	0.375
