# Supplementary material for: Identifying microbiota community patterns important for plant protection using synthetic communities and machine learning
Source: Nat Commun. 2023 Dec 2;14:7983. doi: 10.1038/s41467-023-43793-z (PMC10693592; doi:10.1038/s41467-023-43793-z)
Supplement: Supplementary file 18 — Supplementary Data 15 [file 41467_2023_43793_MOESM18_ESM.xlsx]

## Sheet: TableS15_ContrastsValidationExp
Table S15: Contrasts of the treatments presented in Fig. 8D. P-values were calculated with two-sided t-test procedures. The significance-group lettering was based on a 0.05 significance level after Bonferroni correction calculated from the family of all pairwise comparisons of treatments presented in the fig. (with the exclusion of SynCom35). Abbreviation: Bonf., Bonferroni.
Treatment 1	Treatment 2	Estimate	Standard error	t value	p-value	Bonf. corrected p-value
axenic	Leaf337	-0.833854	0.247585	-3.36795	0.00158241	0.0332306
axenic	Leaf371	-0.714265	0.247585	-2.88493	0.00604173	0.126876
axenic	Leaf371Leaf337	-1.79884	0.247585	-7.26554	4.67e-09	9.82e-08
axenic	Mix6	-1.69747	0.247585	-6.85611	1.86e-08	3.9e-07
axenic	ValMix1	-1.85418	0.247585	-7.48907	2.21e-09	4.64e-08
axenic	ValMix2	-1.94401	0.247585	-7.8519	6.59e-10	1.38e-08
Leaf371	ValMix1	-1.13992	0.276808	-4.11807	0.000165553	0.0034766
Leaf371	ValMix2	-1.22975	0.276808	-4.4426	5.92e-05	0.00124418
Leaf371	Mix6	-0.983206	0.276808	-3.55194	0.00092599	0.0194458
Leaf371	Leaf337	-0.119589	0.276808	-0.432027	0.667832	1
Leaf371	Leaf371Leaf337	-1.08457	0.276808	-3.91814	0.000307554	0.00645863
ValMix1	ValMix2	-0.0898315	0.276808	-0.324526	0.747078	1
ValMix1	Mix6	0.156711	0.276808	0.566134	0.574179	1
ValMix1	Leaf337	1.02033	0.276808	3.68604	0.00062169	0.0130555
ValMix1	Leaf371Leaf337	0.0553432	0.276808	0.199933	0.842454	1
ValMix2	Mix6	0.246542	0.276808	0.89066	0.377956	1
ValMix2	Leaf337	1.11016	0.276808	4.01057	0.000231302	0.00485735
ValMix2	Leaf371Leaf337	0.145175	0.276808	0.524459	0.602592	1
Mix6	Leaf337	0.863617	0.276808	3.11991	0.00318936	0.0669765
Mix6	Leaf371Leaf337	-0.101368	0.276808	-0.366201	0.71597	1
Leaf337	Leaf371Leaf337	-0.964985	0.276808	-3.48611	0.00112333	0.0235899
