# Supplementary material for: Identifying microbiota community patterns important for plant protection using synthetic communities and machine learning
Source: Nat Commun. 2023 Dec 2;14:7983. doi: 10.1038/s41467-023-43793-z (PMC10693592; doi:10.1038/s41467-023-43793-z)
Supplement: Supplementary file 20 — Source Data [file 41467_2023_43793_MOESM20_ESM.xlsx]

## Sheet: PilotExperimentMixes
Table showing the strain presence in mixes of the pilot experiment.
Mix	Leaf78	Leaf172	Leaf280	Leaf141	Leaf336	Leaf168	Leaf226	Leaf265	Leaf198	Leaf194	Leaf454	Leaf72	Leaf247	Leaf427	Leaf33	Leaf100	Leaf394	Leaf406	Leaf139	Leaf334	Leaf191	Leaf171	Leaf139	Leaf404	Leaf26	Leaf304	Leaf361	Leaf50	Leaf26	Leaf400	Leaf176	Leaf186	Leaf130	Leaf434	Leaf83	Leaf177	Leaf324	Leaf394	Leaf350	Leaf16	Leaf400	Leaf216	Leaf404	Leaf361	Leaf34	Leaf257	Leaf15	Leaf189	Leaf404
Mix1	1	1	1	1	1	0	0	0	0	0	0	0	0	0	0	0	0	0	0	0	0	0	0	0	0	0	0	0	0	0	0	0	0	0	0	0	0	0	0	0	0	0	0	0	0	0	0	0	0
Mix2	0	0	0	0	0	1	1	1	1	1	0	0	0	0	0	0	0	0	0	0	0	0	0	0	0	0	0	0	0	0	0	0	0	0	0	0	0	0	0	0	0	0	0	0	0	0	0	0	0
Mix3	0	0	0	0	0	0	0	0	0	0	1	1	1	1	1	0	0	0	0	0	0	0	0	0	0	0	0	0	0	0	0	0	0	0	0	0	0	0	0	0	0	0	0	0	0	0	0	0	0
Mix4	0	0	0	0	0	0	0	0	0	0	0	1	0	0	0	1	1	1	1	0	0	0	0	0	0	0	0	0	0	0	0	0	0	0	0	0	0	0	0	0	0	0	0	0	0	0	0	0	0
Mix5	0	0	0	0	0	0	0	0	0	1	0	0	0	0	0	0	0	0	0	1	1	1	1	0	0	0	0	0	0	0	0	0	0	0	0	0	0	0	0	0	0	0	0	0	0	0	0	0	0
Mix6	0	0	0	0	1	0	0	0	0	0	0	0	0	0	0	0	0	0	0	0	0	0	0	1	1	1	1	0	0	0	0	0	0	0	0	0	0	0	0	0	0	0	0	0	0	0	0	0	0
Mix7	0	0	0	0	0	0	0	0	0	0	0	0	0	0	0	0	0	0	0	0	0	0	0	0	0	0	0	1	1	1	1	1	0	0	0	0	0	0	0	0	0	0	0	0	0	0	0	0	0
Mix8	0	0	0	0	0	0	0	0	0	0	0	0	0	0	0	0	0	0	0	0	0	0	0	0	0	0	0	0	0	0	0	0	1	1	1	1	1	0	0	0	0	0	0	0	0	0	0	0	0
Mix9	0	0	0	0	0	0	0	0	0	0	0	0	0	0	0	0	0	0	0	0	0	0	0	0	0	0	0	0	0	0	0	0	0	0	0	0	0	1	1	1	1	1	0	0	0	0	0	0	0
Mix10	0	0	0	0	0	0	0	0	0	0	0	0	0	0	0	0	0	0	0	0	0	0	0	0	0	0	0	0	0	0	0	0	0	0	0	0	0	0	0	0	0	0	1	1	1	1	1	0	0
Mix11	0	1	0	0	0	0	0	0	0	0	0	0	0	0	0	0	0	0	0	0	0	0	0	0	0	0	0	0	0	0	0	0	0	0	0	0	0	0	0	0	0	0	0	0	0	0	0	0	0
Mix12	0	0	0	0	0	0	0	0	0	0	0	0	0	0	0	0	0	0	0	0	0	0	0	0	0	0	0	0	0	0	0	0	0	0	0	0	0	0	0	0	0	0	0	0	0	0	0	0	0
Mix13	0	0	0	0	0	0	0	0	0	0	0	0	0	0	0	0	0	0	0	0	0	0	0	0	0	0	0	0	0	0	0	0	0	0	0	0	0	0	0	0	0	0	0	0	0	0	0	0	0
Mix14	0	0	0	0	1	0	0	0	0	0	0	0	0	0	0	0	0	0	0	0	0	0	0	0	0	0	0	0	0	0	0	0	0	0	0	0	0	0	0	0	0	0	0	0	0	0	0	1	1
Mix15	0	0	0	0	0	0	0	0	0	1	0	0	0	0	0	0	0	0	0	0	0	0	0	0	0	0	0	0	0	0	0	0	0	0	0	0	0	0	0	0	0	0	0	0	0	0	0	0	0
Mix16	0	0	0	0	0	0	0	0	0	0	0	0	0	0	0	0	0	0	0	0	0	0	0	0	0	0	0	0	0	0	0	0	0	0	0	0	0	0	0	0	0	0	0	0	0	0	0	0	0
Mix17	0	0	1	0	0	0	0	0	0	1	0	0	0	0	0	0	0	0	0	0	0	0	0	0	0	0	0	0	0	0	0	0	0	0	0	0	0	0	0	0	0	0	0	0	0	0	0	0	0
[truncated: 28 more columns]

## Sheet: PilotExperiment
Pathogen luminescence of the pilot experiment.
Image Number	Treatment	Plant	Infection	Replicate Box	Timepoint	Total Flux [p/s]	log10(Total Flux [p/s])
BMR20190823145711	axenic NI	1	ni	1	3dpi	66360	4.82191
BMR20190823145711	axenic NI	2	ni	1	3dpi	67610	4.83001
BMR20190823145711	axenic NI	3	ni	1	3dpi	70080	4.84559
BMR20190823145711	axenic NI	4	ni	1	3dpi	75790	4.87961
BMR20190823145824	axenic NI	1	ni	2	3dpi	69060	4.83923
BMR20190823145824	axenic NI	2	ni	2	3dpi	64250	4.80787
BMR20190823145824	axenic NI	3	ni	2	3dpi	77290	4.88812
BMR20190823145824	axenic NI	4	ni	2	3dpi	67910	4.83193
BMR20190823145939	axenic	1	pst	1	3dpi	470100	5.67219
BMR20190823145939	axenic	2	pst	1	3dpi	448500	5.65176
BMR20190823145939	axenic	3	pst	1	3dpi	1147000	6.05956
BMR20190823145939	axenic	4	pst	1	3dpi	722800	5.85902
BMR20190823150047	axenic	1	pst	2	3dpi	3027000	6.48101
BMR20190823150047	axenic	2	pst	2	3dpi	3225000	6.50853
BMR20190823150047	axenic	3	pst	2	3dpi	2532000	6.40346
BMR20190823150047	axenic	4	pst	2	3dpi	2009000	6.30298
BMR20190823150606	M1	1	pst	1	3dpi	312000	5.49415
BMR20190823150606	M1	2	pst	1	3dpi	67340	4.82827
BMR20190823150606	M1	3	pst	1	3dpi	108300	5.03463
BMR20190823150606	M1	4	pst	1	3dpi	206500	5.31492
BMR20190823150710	M1	1	pst	2	3dpi	1038000	6.0162
BMR20190823150710	M1	2	pst	2	3dpi	73580	4.86676
BMR20190823150710	M1	3	pst	2	3dpi	85980	4.9344
BMR20190823150710	M1	4	pst	2	3dpi	478600	5.67997
BMR20190823150814	M1	1	pst	3	3dpi	79120	4.89829
BMR20190823150814	M1	2	pst	3	3dpi	239100	5.37858
BMR20190823150814	M1	3	pst	3	3dpi	73090	4.86386
BMR20190823150814	M1	4	pst	3	3dpi	76790	4.8853
BMR20190823150919	M1	1	pst	4	3dpi	81970	4.91365
BMR20190823150919	M1	2	pst	4	3dpi	148500	5.17173
BMR20190823150919	M1	3	pst	4	3dpi	79250	4.899
BMR20190823150919	M1	4	pst	4	3dpi	1274000	6.10517
BMR20190823151023	M2	1	pst	1	3dpi	89720	4.95289
BMR20190823151023	M2	2	pst	1	3dpi	68020	4.83264
BMR20190823151023	M2	3	pst	1	3dpi	68880	4.83809
BMR20190823151023	M2	4	pst	1	3dpi	82270	4.91524
BMR20190823151130	M2	1	pst	2	3dpi	79970	4.90293
BMR20190823151130	M2	2	pst	2	3dpi	78640	4.89564
BMR20190823151130	M2	3	pst	2	3dpi	159000	5.2014
BMR20190823151130	M2	4	pst	2	3dpi	81580	4.91158
BMR20190823151233	M2	1	pst	3	3dpi	85940	4.9342
BMR20190823151233	M2	2	pst	3	3dpi	172100	5.23578
BMR20190823151233	M2	3	pst	3	3dpi	148200	5.17085
BMR20190823151233	M2	4	pst	3	3dpi	100900	5.00389
BMR20190823151337	M2	1	pst	4	3dpi	75480	4.87783
BMR20190823151337	M2	2	pst	4	3dpi	73540	4.86652
BMR20190823151337	M2	3	pst	4	3dpi	229100	5.36003
BMR20190823151337	M2	4	pst	4	3dpi	78610	4.89548
BMR20190823151442	M3	1	pst	1	3dpi	73430	4.86587
BMR20190823151442	M3	2	pst	1	3dpi	138700	5.14208
BMR20190823151442	M3	3	pst	1	3dpi	77280	4.88807
BMR20190823151442	M3	4	pst	1	3dpi	82530	4.91661
BMR20190823151546	M3	1	pst	2	3dpi	81300	4.91009
BMR20190823151546	M3	2	pst	2	3dpi	76800	4.88536
BMR20190823151546	M3	3	pst	2	3dpi	91470	4.96128
BMR20190823151546	M3	4	pst	2	3dpi	87090	4.93997
BMR20190823151648	M3	1	pst	3	3dpi	95790	4.98132
BMR20190823151648	M3	2	pst	3	3dpi	83430	4.92132
BMR20190823151648	M3	3	pst	3	3dpi	63650	4.8038
BMR20190823151648	M3	4	pst	3	3dpi	75000	4.87506
BMR20190823151756	M3	1	pst	4	3dpi	69280	4.84061
BMR20190823151756	M3	2	pst	4	3dpi	74550	4.87245
BMR20190823151756	M3	3	pst	4	3dpi	230200	5.36211
BMR20190823151756	M3	4	pst	4	3dpi	75400	4.87737
BMR20190823151903	M4	1	pst	1	3dpi	83730	4.92288
BMR20190823151903	M4	2	pst	1	3dpi	82900	4.91855
BMR20190823151903	M4	3	pst	1	3dpi	88300	4.94596
BMR20190823151903	M4	4	pst	1	3dpi	85430	4.93161
BMR20190823152008	M4	1	pst	2	3dpi	139100	5.14333
BMR20190823152008	M4	2	pst	2	3dpi	72850	4.86243
BMR20190823152008	M4	3	pst	2	3dpi	104000	5.01703
BMR20190823152008	M4	4	pst	2	3dpi	83330	4.9208
BMR20190823152114	M4	1	pst	3	3dpi	75050	4.87535
BMR20190823152114	M4	2	pst	3	3dpi	76370	4.88292
BMR20190823152114	M4	3	pst	3	3dpi	180000	5.25527
BMR20190823152114	M4	4	pst	3	3dpi	75940	4.88047
BMR20190823152214	M4	1	pst	4	3dpi	91990	4.96374
BMR20190823152214	M4	2	pst	4	3dpi	73300	4.8651
BMR20190823152214	M4	3	pst	4	3dpi	107800	5.03262
BMR20190823152214	M4	4	pst	4	3dpi	78840	4.89675
BMR20190823152320	M5	1	pst	1	3dpi	72950	4.86303
BMR20190823152320	M5	2	pst	1	3dpi	71370	4.85352
BMR20190823152320	M5	3	pst	1	3dpi	86190	4.93546
BMR20190823152320	M5	4	pst	1	3dpi	73500	4.86629
BMR20190823152422	M5	1	pst	2	3dpi	2132000	6.32879
BMR20190823152422	M5	2	pst	2	3dpi	901000	5.95472
BMR20190823152422	M5	3	pst	2	3dpi	2002000	6.30146
BMR20190823152422	M5	4	pst	2	3dpi	166100	5.22037
BMR20190823152525	M5	1	pst	3	3dpi	385000	5.58546
BMR20190823152525	M5	2	pst	3	3dpi	1267000	6.10278
BMR20190823152525	M5	3	pst	3	3dpi	204000	5.30963
BMR20190823152525	M5	4	pst	3	3dpi	78340	4.89398
BMR20190823152630	M5	1	pst	4	3dpi	864700	5.93687
BMR20190823152630	M5	2	pst	4	3dpi	1123000	6.05038
BMR20190823152630	M5	3	pst	4	3dpi	230900	5.36342
BMR20190823152630	M5	4	pst	4	3dpi	1599000	6.20385
BMR20190823152734	M6	1	pst	1	3dpi	1845000	6.266
BMR20190823152734	M6	2	pst	1	3dpi	671000	5.82672
BMR20190823152734	M6	3	pst	1	3dpi	402700	5.60498
BMR20190823152734	M6	4	pst	1	3dpi	1027000	6.01157
BMR20190823152842	M6	1	pst	2	3dpi	95010	4.97777
BMR20190823152842	M6	2	pst	2	3dpi	101000	5.00432
BMR20190823152842	M6	3	pst	2	3dpi	1515000	6.18041
BMR20190823152842	M6	4	pst	2	3dpi	77440	4.88897
BMR20190823152944	M6	1	pst	3	3dpi	137200	5.13735
BMR20190823152944	M6	2	pst	3	3dpi	432800	5.63629
BMR20190823152944	M6	3	pst	3	3dpi	341800	5.53377
BMR20190823152944	M6	4	pst	3	3dpi	248400	5.39515
BMR20190823153045	M6	1	pst	4	3dpi	65000	4.81291
BMR20190823153045	M6	2	pst	4	3dpi	77580	4.88975
BMR20190823153045	M6	3	pst	4	3dpi	76080	4.88127
BMR20190823153045	M6	4	pst	4	3dpi	120600	5.08135
BMR20190823153147	M7	1	pst	1	3dpi	70940	4.85089
BMR20190823153147	M7	2	pst	1	3dpi	81680	4.91212
BMR20190823153147	M7	3	pst	1	3dpi	88290	4.94591
BMR20190823153147	M7	4	pst	1	3dpi	81440	4.91084
BMR20190823153249	M7	1	pst	2	3dpi	75540	4.87818
BMR20190823153249	M7	2	pst	2	3dpi	97820	4.99043
BMR20190823153249	M7	3	pst	2	3dpi	114500	5.05881
BMR20190823153249	M7	4	pst	2	3dpi	115800	5.06371
BMR20190823153352	M7	1	pst	3	3dpi	93660	4.97155
BMR20190823153352	M7	2	pst	3	3dpi	310400	5.49192
BMR20190823153352	M7	3	pst	3	3dpi	84800	4.9284
BMR20190823153352	M7	4	pst	3	3dpi	72610	4.861
BMR20190823153454	M7	1	pst	4	3dpi	109200	5.03822
BMR20190823153454	M7	2	pst	4	3dpi	124500	5.09517
BMR20190823153454	M7	3	pst	4	3dpi	88900	4.9489
BMR20190823153454	M7	4	pst	4	3dpi	97140	4.9874
BMR20190823153555	M8	1	pst	1	3dpi	84360	4.92614
BMR20190823153555	M8	2	pst	1	3dpi	84320	4.92593
BMR20190823153555	M8	3	pst	1	3dpi	265600	5.42423
BMR20190823153555	M8	4	pst	1	3dpi	67380	4.82853
BMR20190823153656	M8	1	pst	2	3dpi	77860	4.89131
BMR20190823153656	M8	2	pst	2	3dpi	92000	4.96379
BMR20190823153656	M8	3	pst	2	3dpi	80810	4.90747
BMR20190823153656	M8	4	pst	2	3dpi	71500	4.85431
BMR20190823153759	M8	1	pst	3	3dpi	74600	4.87274
BMR20190823153759	M8	2	pst	3	3dpi	75930	4.88041
BMR20190823153759	M8	3	pst	3	3dpi	83160	4.91991
BMR20190823153759	M8	4	pst	3	3dpi	74830	4.87408
BMR20190823153859	M8	1	pst	4	3dpi	82540	4.91666
BMR20190823153859	M8	2	pst	4	3dpi	84660	4.92768
BMR20190823153859	M8	3	pst	4	3dpi	82600	4.91698
BMR20190823153859	M8	4	pst	4	3dpi	75470	4.87777
BMR20190823154003	M9	1	pst	1	3dpi	216500	5.33546
BMR20190823154003	M9	2	pst	1	3dpi	554200	5.74367
BMR20190823154003	M9	3	pst	1	3dpi	1194000	6.077
BMR20190823154003	M9	4	pst	1	3dpi	582100	5.765
BMR20190823154106	M9	1	pst	2	3dpi	119200	5.07628
BMR20190823154106	M9	2	pst	2	3dpi	1572000	6.19645
BMR20190823154106	M9	3	pst	2	3dpi	239500	5.37931
BMR20190823154106	M9	4	pst	2	3dpi	155600	5.19201
BMR20190823154210	M9	1	pst	3	3dpi	74370	4.8714
BMR20190823154210	M9	2	pst	3	3dpi	82920	4.91866
BMR20190823154210	M9	3	pst	3	3dpi	89920	4.95386
BMR20190823154210	M9	4	pst	3	3dpi	79120	4.89829
BMR20190823154313	M9	1	pst	4	3dpi	95160	4.97845
BMR20190823154313	M9	2	pst	4	3dpi	76150	4.88167
BMR20190823154313	M9	3	pst	4	3dpi	79810	4.90206
BMR20190823154313	M9	4	pst	4	3dpi	92420	4.96577
BMR20190823154611	M10	1	pst	1	3dpi	83750	4.92298
BMR20190823154611	M10	2	pst	1	3dpi	94820	4.9769
BMR20190823154611	M10	3	pst	1	3dpi	57510	4.75974
BMR20190823154611	M10	4	pst	1	3dpi	90240	4.9554
BMR20190823154713	M10	1	pst	2	3dpi	90740	4.9578
BMR20190823154713	M10	2	pst	2	3dpi	97100	4.98722
BMR20190823154713	M10	3	pst	2	3dpi	83920	4.92387
BMR20190823154713	M10	4	pst	2	3dpi	91770	4.9627
BMR20190823154816	M10	1	pst	3	3dpi	85430	4.93161
BMR20190823154816	M10	2	pst	3	3dpi	78950	4.89735
BMR20190823154816	M10	3	pst	3	3dpi	70210	4.8464
BMR20190823154816	M10	4	pst	3	3dpi	80830	4.90757
BMR20190823154918	M10	1	pst	4	3dpi	81190	4.9095
BMR20190823154918	M10	2	pst	4	3dpi	109500	5.03941
BMR20190823154918	M10	3	pst	4	3dpi	85070	4.92978
BMR20190823154918	M10	4	pst	4	3dpi	97920	4.99087
BMR20190823155020	M11	1	pst	1	3dpi	75460	4.87772
BMR20190823155020	M11	2	pst	1	3dpi	90050	4.95448
BMR20190823155020	M11	3	pst	1	3dpi	90130	4.95487
BMR20190823155020	M11	4	pst	1	3dpi	72400	4.85974
BMR20190823155124	M11	1	pst	2	3dpi	97440	4.98874
BMR20190823155124	M11	2	pst	2	3dpi	76780	4.88525
BMR20190823155124	M11	3	pst	2	3dpi	86470	4.93687
BMR20190823155124	M11	4	pst	2	3dpi	89230	4.95051
BMR20190823155225	M11	1	pst	3	3dpi	73340	4.86534
BMR20190823155225	M11	2	pst	3	3dpi	68830	4.83778
BMR20190823155225	M11	3	pst	3	3dpi	69570	4.84242
BMR20190823155225	M11	4	pst	3	3dpi	72720	4.86165
BMR20190823155326	M11	1	pst	4	3dpi	71120	4.85199
BMR20190823155326	M11	2	pst	4	3dpi	79610	4.90097
BMR20190823155326	M11	3	pst	4	3dpi	146300	5.16524
BMR20190823155326	M11	4	pst	4	3dpi	90670	4.95746
BMR20190823155427	M12	1	pst	1	3dpi	105000	5.02119
BMR20190823155427	M12	2	pst	1	3dpi	78520	4.89498
BMR20190823155427	M12	3	pst	1	3dpi	82940	4.91876
BMR20190823155427	M12	4	pst	1	3dpi	71510	4.85437
BMR20190823155529	M12	1	pst	2	3dpi	88310	4.94601
BMR20190823155529	M12	2	pst	2	3dpi	181900	5.25983
BMR20190823155529	M12	3	pst	2	3dpi	89530	4.95197
BMR20190823155529	M12	4	pst	2	3dpi	103400	5.01452
BMR20190823155630	M12	1	pst	3	3dpi	88750	4.94817
BMR20190823155630	M12	2	pst	3	3dpi	68980	4.83872
BMR20190823155630	M12	3	pst	3	3dpi	84500	4.92686
BMR20190823155630	M12	4	pst	3	3dpi	68010	4.83257
BMR20190823155731	M12	1	pst	4	3dpi	90500	4.95665
BMR20190823155731	M12	2	pst	4	3dpi	89400	4.95134
BMR20190823155731	M12	3	pst	4	3dpi	84680	4.92778
BMR20190823155731	M12	4	pst	4	3dpi	76540	4.88389
BMR20190823155834	M13	1	pst	1	3dpi	85410	4.93151
BMR20190823155834	M13	2	pst	1	3dpi	77310	4.88824
BMR20190823155834	M13	3	pst	1	3dpi	83400	4.92117
BMR20190823155834	M13	4	pst	1	3dpi	87830	4.94364
BMR20190823155940	M13	1	pst	2	3dpi	66960	4.82582
BMR20190823155940	M13	2	pst	2	3dpi	242400	5.38453
BMR20190823155940	M13	3	pst	2	3dpi	72860	4.86249
BMR20190823155940	M13	4	pst	2	3dpi	72530	4.86052
BMR20190823160043	M13	1	pst	3	3dpi	81220	4.90966
BMR20190823160043	M13	2	pst	3	3dpi	72400	4.85974
BMR20190823160043	M13	3	pst	3	3dpi	123500	5.09167
BMR20190823160043	M13	4	pst	3	3dpi	92240	4.96492
BMR20190823160144	M13	1	pst	4	3dpi	94860	4.97708
BMR20190823160144	M13	2	pst	4	3dpi	91690	4.96232
BMR20190823160144	M13	3	pst	4	3dpi	131800	5.11992
BMR20190823160144	M13	4	pst	4	3dpi	79310	4.89933
BMR20190823160246	M14	1	pst	1	3dpi	154900	5.19005
BMR20190823160246	M14	2	pst	1	3dpi	73610	4.86694
BMR20190823160246	M14	3	pst	1	3dpi	94690	4.9763
BMR20190823160246	M14	4	pst	1	3dpi	96000	4.98227
BMR20190823160351	M14	1	pst	2	3dpi	70990	4.8512
BMR20190823160351	M14	2	pst	2	3dpi	80190	4.90412
BMR20190823160351	M14	3	pst	2	3dpi	235300	5.37162
BMR20190823160351	M14	4	pst	2	3dpi	80770	4.90725
BMR20190823160453	M14	1	pst	3	3dpi	149000	5.17319
BMR20190823160453	M14	2	pst	3	3dpi	67050	4.8264
BMR20190823160453	M14	3	pst	3	3dpi	73350	4.8654
BMR20190823160453	M14	4	pst	3	3dpi	76090	4.88133
BMR20190823160558	M14	1	pst	4	3dpi	75490	4.87789
BMR20190823160558	M14	2	pst	4	3dpi	547300	5.73823
BMR20190823160558	M14	3	pst	4	3dpi	110800	5.04454
BMR20190823160558	M14	4	pst	4	3dpi	103700	5.01578
BMR20190823160703	M15	1	pst	1	3dpi	134700	5.12937
BMR20190823160703	M15	2	pst	1	3dpi	113600	5.05538
BMR20190823160703	M15	3	pst	1	3dpi	80050	4.90336
BMR20190823160703	M15	4	pst	1	3dpi	99940	4.99974
BMR20190823160807	M15	1	pst	2	3dpi	784200	5.89443
BMR20190823160807	M15	2	pst	2	3dpi	95630	4.98059
BMR20190823160807	M15	3	pst	2	3dpi	144000	5.15836
BMR20190823160807	M15	4	pst	2	3dpi	82260	4.91519
BMR20190823160910	M15	1	pst	3	3dpi	153900	5.18724
BMR20190823160910	M15	2	pst	3	3dpi	82590	4.91693
BMR20190823160910	M15	3	pst	3	3dpi	90940	4.95875
BMR20190823160910	M15	4	pst	3	3dpi	59450	4.77415
BMR20190823161013	M15	1	pst	4	3dpi	335400	5.52556
BMR20190823161013	M15	2	pst	4	3dpi	108500	5.03543
BMR20190823161013	M15	3	pst	4	3dpi	77970	4.89193
BMR20190823161013	M15	4	pst	4	3dpi	81000	4.90849
BMR20190823161118	M16	1	pst	1	3dpi	74880	4.87437
BMR20190823161118	M16	2	pst	1	3dpi	381600	5.58161
BMR20190823161118	M16	3	pst	1	3dpi	118900	5.07518
BMR20190823161118	M16	4	pst	1	3dpi	87570	4.94236
BMR20190823161221	M16	1	pst	2	3dpi	82900	4.91855
BMR20190823161221	M16	2	pst	2	3dpi	85920	4.93409
BMR20190823161221	M16	3	pst	2	3dpi	81060	4.90881
BMR20190823161221	M16	4	pst	2	3dpi	78350	4.89404
BMR20190823161324	M16	1	pst	3	3dpi	244900	5.38899
BMR20190823161324	M16	2	pst	3	3dpi	125500	5.09864
BMR20190823161324	M16	3	pst	3	3dpi	103500	5.01494
BMR20190823161324	M16	4	pst	3	3dpi	80030	4.90325
BMR20190823161424	M16	1	pst	4	3dpi	578600	5.76238
BMR20190823161424	M16	2	pst	4	3dpi	628500	5.79831
BMR20190823161424	M16	3	pst	4	3dpi	567900	5.75427
BMR20190823161424	M16	4	pst	4	3dpi	1469000	6.16702
BMR20190823161525	M17	1	pst	1	3dpi	85710	4.93303
BMR20190823161525	M17	2	pst	1	3dpi	103100	5.01326
BMR20190823161525	M17	3	pst	1	3dpi	86200	4.93551
BMR20190823161525	M17	4	pst	1	3dpi	78890	4.89702
BMR20190823161625	M17	1	pst	2	3dpi	94880	4.97717
BMR20190823161625	M17	2	pst	2	3dpi	212000	5.32634
BMR20190823161625	M17	3	pst	2	3dpi	75490	4.87789
BMR20190823161625	M17	4	pst	2	3dpi	103700	5.01578
BMR20190823161728	M17	1	pst	3	3dpi	1185000	6.07372
BMR20190823161728	M17	2	pst	3	3dpi	996900	5.99865
BMR20190823161728	M17	3	pst	3	3dpi	1730000	6.23805
BMR20190823161728	M17	4	pst	3	3dpi	527200	5.72198
BMR20190823161829	M17	1	pst	4	3dpi	1225000	6.08814
BMR20190823161829	M17	2	pst	4	3dpi	487300	5.6878
BMR20190823161829	M17	3	pst	4	3dpi	196400	5.29314
BMR20190823161829	M17	4	pst	4	3dpi	385400	5.58591
BMR20190823161930	axenic NI	1	ni	4	3dpi	71540	4.85455
BMR20190823161930	axenic NI	2	ni	4	3dpi	64770	4.81137
BMR20190823161930	axenic NI	3	ni	4	3dpi	90470	4.9565
BMR20190823161930	axenic NI	4	ni	4	3dpi	69650	4.84292
BMR20190823162044	axenic NI	1	ni	3	3dpi	77520	4.88941
BMR20190823162044	axenic NI	2	ni	3	3dpi	71640	4.85516
BMR20190823162044	axenic NI	3	ni	3	3dpi	87640	4.9427
BMR20190823162044	axenic NI	4	ni	3	3dpi	91370	4.9608
BMR20190823162144	axenic	1	pst	3	3dpi	1494000	6.17435
BMR20190823162144	axenic	2	pst	3	3dpi	2104000	6.32305
BMR20190823162144	axenic	3	pst	3	3dpi	2451000	6.38934
BMR20190823162144	axenic	4	pst	3	3dpi	602500	5.77996
BMR20190823162246	axenic	1	pst	4	3dpi	1147000	6.05956
BMR20190823162246	axenic	2	pst	4	3dpi	1027000	6.01157
BMR20190823162246	axenic	3	pst	4	3dpi	3078000	6.48827
BMR20190823162246	axenic	4	pst	4	3dpi	3185000	6.50311
BMR20190826131418	axenic NI	1	ni	1	6dpi	77220	4.88773
BMR20190826131418	axenic NI	2	ni	1	6dpi	73980	4.86911
BMR20190826131418	axenic NI	3	ni	1	6dpi	68520	4.83582
BMR20190826131418	axenic NI	4	ni	1	6dpi	75920	4.88036
BMR20190826131522	axenic NI	1	ni	2	6dpi	79000	4.89763
BMR20190826131522	axenic NI	2	ni	2	6dpi	51730	4.71374
BMR20190826131522	axenic NI	3	ni	2	6dpi	76790	4.8853
BMR20190826131522	axenic NI	4	ni	2	6dpi	84420	4.92645
BMR20190826131635	axenic	1	pst	1	6dpi	1504000	6.17725
BMR20190826131635	axenic	2	pst	1	6dpi	499100	5.69819
BMR20190826131635	axenic	3	pst	1	6dpi	933600	5.97016
BMR20190826131635	axenic	4	pst	1	6dpi	1004000	6.00173
BMR20190826131737	axenic	1	pst	2	6dpi	1664000	6.22115
BMR20190826131737	axenic	2	pst	2	6dpi	1602000	6.20466
BMR20190826131737	axenic	3	pst	2	6dpi	1191000	6.07591
BMR20190826131737	axenic	4	pst	2	6dpi	1404000	6.14737
BMR20190826132254	M1	1	pst	1	6dpi	228100	5.35813
BMR20190826132254	M1	2	pst	1	6dpi	105800	5.02449
BMR20190826132254	M1	3	pst	1	6dpi	115500	5.06258
BMR20190826132254	M1	4	pst	1	6dpi	251300	5.40019
BMR20190826132357	M1	1	pst	2	6dpi	660300	5.81974
BMR20190826132357	M1	2	pst	2	6dpi	327400	5.51508
BMR20190826132357	M1	3	pst	2	6dpi	159300	5.20222
BMR20190826132357	M1	4	pst	2	6dpi	203400	5.30835
BMR20190826132459	M1	1	pst	3	6dpi	841800	5.92521
BMR20190826132459	M1	2	pst	3	6dpi	311000	5.49276
BMR20190826132459	M1	3	pst	3	6dpi	93370	4.97021
BMR20190826132459	M1	4	pst	3	6dpi	94720	4.97644
BMR20190826132602	M1	1	pst	4	6dpi	270600	5.43233
BMR20190826132602	M1	2	pst	4	6dpi	2976000	6.47363
BMR20190826132602	M1	3	pst	4	6dpi	361400	5.55799
BMR20190826132602	M1	4	pst	4	6dpi	838900	5.92371
BMR20190826132705	M2	1	pst	1	6dpi	80800	4.90741
BMR20190826132705	M2	2	pst	1	6dpi	78760	4.89631
BMR20190826132705	M2	3	pst	1	6dpi	76150	4.88167
BMR20190826132705	M2	4	pst	1	6dpi	80540	4.90601
BMR20190826132808	M2	1	pst	2	6dpi	70920	4.85077
BMR20190826132808	M2	2	pst	2	6dpi	63930	4.8057
BMR20190826132808	M2	3	pst	2	6dpi	88950	4.94915
BMR20190826132808	M2	4	pst	2	6dpi	61280	4.78732
BMR20190826132911	M2	1	pst	3	6dpi	100100	5.00043
BMR20190826132911	M2	2	pst	3	6dpi	96420	4.98417
BMR20190826132911	M2	3	pst	3	6dpi	81690	4.91217
BMR20190826132911	M2	4	pst	3	6dpi	80460	4.90558
BMR20190826133013	M2	1	pst	4	6dpi	66350	4.82184
BMR20190826133013	M2	2	pst	4	6dpi	80000	4.90309
BMR20190826133013	M2	3	pst	4	6dpi	125000	5.09691
BMR20190826133013	M2	4	pst	4	6dpi	83140	4.91981
BMR20190826133118	M3	1	pst	1	6dpi	85760	4.93328
BMR20190826133118	M3	2	pst	1	6dpi	120800	5.08207
BMR20190826133118	M3	3	pst	1	6dpi	94190	4.974
BMR20190826133118	M3	4	pst	1	6dpi	91180	4.9599
BMR20190826133220	M3	1	pst	2	6dpi	78070	4.89248
BMR20190826133220	M3	2	pst	2	6dpi	100500	5.00217
BMR20190826133220	M3	3	pst	2	6dpi	96230	4.98331
BMR20190826133220	M3	4	pst	2	6dpi	219100	5.34064
BMR20190826133324	M3	1	pst	3	6dpi	79100	4.89818
BMR20190826133324	M3	2	pst	3	6dpi	65870	4.81869
BMR20190826133324	M3	3	pst	3	6dpi	87110	4.94007
BMR20190826133324	M3	4	pst	3	6dpi	85880	4.93389
BMR20190826133426	M3	1	pst	4	6dpi	65570	4.81671
BMR20190826133426	M3	2	pst	4	6dpi	91820	4.96294
BMR20190826133426	M3	3	pst	4	6dpi	195700	5.29159
BMR20190826133426	M3	4	pst	4	6dpi	380100	5.5799
BMR20190826133535	M4	1	pst	1	6dpi	87000	4.93952
BMR20190826133535	M4	2	pst	1	6dpi	87760	4.9433
BMR20190826133535	M4	3	pst	1	6dpi	77560	4.88964
BMR20190826133535	M4	4	pst	1	6dpi	69850	4.84417
BMR20190826133639	M4	1	pst	2	6dpi	228500	5.35889
BMR20190826133639	M4	2	pst	2	6dpi	87960	4.94429
BMR20190826133639	M4	3	pst	2	6dpi	564600	5.75174
BMR20190826133639	M4	4	pst	2	6dpi	105900	5.0249
BMR20190826133742	M4	1	pst	3	6dpi	104700	5.01995
BMR20190826133742	M4	2	pst	3	6dpi	82450	4.91619
BMR20190826133742	M4	3	pst	3	6dpi	95850	4.98159
BMR20190826133742	M4	4	pst	3	6dpi	106200	5.02612
BMR20190826133847	M4	1	pst	4	6dpi	88800	4.94841
BMR20190826133847	M4	2	pst	4	6dpi	66940	4.82569
BMR20190826133847	M4	3	pst	4	6dpi	102800	5.01199
BMR20190826133847	M4	4	pst	4	6dpi	73940	4.86888
BMR20190826133950	M5	1	pst	1	6dpi	90260	4.9555
BMR20190826133950	M5	2	pst	1	6dpi	79170	4.89856
BMR20190826133950	M5	3	pst	1	6dpi	84150	4.92505
BMR20190826133950	M5	4	pst	1	6dpi	163800	5.21431
BMR20190826134053	M5	1	pst	2	6dpi	1284000	6.10857
BMR20190826134053	M5	2	pst	2	6dpi	532000	5.72591
BMR20190826134053	M5	3	pst	2	6dpi	1336000	6.12581
BMR20190826134053	M5	4	pst	2	6dpi	1211000	6.08314
BMR20190826134155	M5	1	pst	3	6dpi	188200	5.27462
BMR20190826134155	M5	2	pst	3	6dpi	298200	5.47451
BMR20190826134155	M5	3	pst	3	6dpi	296500	5.47202
BMR20190826134155	M5	4	pst	3	6dpi	114400	5.05843
BMR20190826134258	M5	1	pst	4	6dpi	360800	5.55727
BMR20190826134258	M5	2	pst	4	6dpi	551300	5.74139
BMR20190826134258	M5	3	pst	4	6dpi	266000	5.42488
BMR20190826134258	M5	4	pst	4	6dpi	351500	5.54593
BMR20190826134402	M6	1	pst	1	6dpi	564300	5.75151
BMR20190826134402	M6	2	pst	1	6dpi	378400	5.57795
BMR20190826134402	M6	3	pst	1	6dpi	227700	5.35736
BMR20190826134402	M6	4	pst	1	6dpi	740600	5.86958
BMR20190826134505	M6	1	pst	2	6dpi	127900	5.10687
BMR20190826134505	M6	2	pst	2	6dpi	230400	5.36248
BMR20190826134505	M6	3	pst	2	6dpi	700500	5.84541
BMR20190826134505	M6	4	pst	2	6dpi	164200	5.21537
BMR20190826134608	M6	1	pst	3	6dpi	262800	5.41963
BMR20190826134608	M6	2	pst	3	6dpi	381400	5.58138
BMR20190826134608	M6	3	pst	3	6dpi	356400	5.55194
BMR20190826134608	M6	4	pst	3	6dpi	528800	5.72329
BMR20190826134711	M6	1	pst	4	6dpi	104200	5.01787
BMR20190826134711	M6	2	pst	4	6dpi	661600	5.8206
BMR20190826134711	M6	3	pst	4	6dpi	122300	5.08743
BMR20190826134711	M6	4	pst	4	6dpi	155600	5.19201
BMR20190826134816	M7	1	pst	1	6dpi	73460	4.86605
BMR20190826134816	M7	2	pst	1	6dpi	81810	4.91281
BMR20190826134816	M7	3	pst	1	6dpi	79570	4.90075
BMR20190826134816	M7	4	pst	1	6dpi	135500	5.13194
BMR20190826134921	M7	1	pst	2	6dpi	78950	4.89735
BMR20190826134921	M7	2	pst	2	6dpi	160800	5.20629
BMR20190826134921	M7	3	pst	2	6dpi	101200	5.00518
BMR20190826134921	M7	4	pst	2	6dpi	85120	4.93003
BMR20190826135022	M7	1	pst	3	6dpi	92180	4.96464
BMR20190826135022	M7	2	pst	3	6dpi	96630	4.98511
BMR20190826135022	M7	3	pst	3	6dpi	72460	4.8601
BMR20190826135022	M7	4	pst	3	6dpi	76370	4.88292
BMR20190826135125	M7	1	pst	4	6dpi	72740	4.86177
BMR20190826135125	M7	2	pst	4	6dpi	187400	5.27277
BMR20190826135125	M7	3	pst	4	6dpi	81060	4.90881
BMR20190826135125	M7	4	pst	4	6dpi	176000	5.24551
BMR20190826135228	M8	1	pst	1	6dpi	134600	5.12905
BMR20190826135228	M8	2	pst	1	6dpi	95290	4.97905
BMR20190826135228	M8	3	pst	1	6dpi	134600	5.12905
BMR20190826135228	M8	4	pst	1	6dpi	69290	4.84067
BMR20190826135331	M8	1	pst	2	6dpi	84670	4.92773
BMR20190826135331	M8	2	pst	2	6dpi	95080	4.97809
BMR20190826135331	M8	3	pst	2	6dpi	78110	4.89271
BMR20190826135331	M8	4	pst	2	6dpi	85020	4.92952
BMR20190826135434	M8	1	pst	3	6dpi	83540	4.92189
BMR20190826135434	M8	2	pst	3	6dpi	73610	4.86694
BMR20190826135434	M8	3	pst	3	6dpi	80790	4.90736
BMR20190826135434	M8	4	pst	3	6dpi	76280	4.88241
BMR20190826135534	M8	1	pst	4	6dpi	123000	5.08991
BMR20190826135534	M8	2	pst	4	6dpi	69230	4.84029
BMR20190826135534	M8	3	pst	4	6dpi	65850	4.81856
BMR20190826135534	M8	4	pst	4	6dpi	146900	5.16702
BMR20190826135637	M9	1	pst	1	6dpi	125600	5.09899
BMR20190826135637	M9	2	pst	1	6dpi	158600	5.2003
BMR20190826135637	M9	3	pst	1	6dpi	363900	5.56098
BMR20190826135637	M9	4	pst	1	6dpi	149400	5.17435
BMR20190826135739	M9	1	pst	2	6dpi	199600	5.30016
BMR20190826135739	M9	2	pst	2	6dpi	349100	5.54295
BMR20190826135739	M9	3	pst	2	6dpi	167500	5.22401
BMR20190826135739	M9	4	pst	2	6dpi	667600	5.82452
BMR20190826135839	M9	1	pst	3	6dpi	205100	5.31197
BMR20190826135839	M9	2	pst	3	6dpi	99420	4.99747
BMR20190826135839	M9	3	pst	3	6dpi	1690000	6.22789
BMR20190826135839	M9	4	pst	3	6dpi	100600	5.0026
BMR20190826135942	M9	1	pst	4	6dpi	133000	5.12385
BMR20190826135942	M9	2	pst	4	6dpi	118100	5.07225
BMR20190826135942	M9	3	pst	4	6dpi	115300	5.06183
BMR20190826135942	M9	4	pst	4	6dpi	133600	5.12581
BMR20190826140241	M10	1	pst	1	6dpi	86390	4.93646
BMR20190826140241	M10	2	pst	1	6dpi	70870	4.85046
BMR20190826140241	M10	3	pst	1	6dpi	85080	4.92983
BMR20190826140241	M10	4	pst	1	6dpi	73090	4.86386
BMR20190826140342	M10	1	pst	2	6dpi	84700	4.92788
BMR20190826140342	M10	2	pst	2	6dpi	77790	4.89092
BMR20190826140342	M10	3	pst	2	6dpi	78930	4.89724
BMR20190826140342	M10	4	pst	2	6dpi	187700	5.27346
BMR20190826140444	M10	1	pst	3	6dpi	85320	4.93105
BMR20190826140444	M10	2	pst	3	6dpi	66680	4.824
BMR20190826140444	M10	3	pst	3	6dpi	74580	4.87262
BMR20190826140444	M10	4	pst	3	6dpi	73880	4.86853
BMR20190826140547	M10	1	pst	4	6dpi	77570	4.88969
BMR20190826140547	M10	2	pst	4	6dpi	96790	4.98583
BMR20190826140547	M10	3	pst	4	6dpi	139000	5.14301
BMR20190826140547	M10	4	pst	4	6dpi	275800	5.44059
BMR20190826140651	M11	1	pst	1	6dpi	109100	5.03782
BMR20190826140651	M11	2	pst	1	6dpi	212200	5.32675
BMR20190826140651	M11	3	pst	1	6dpi	66420	4.8223
BMR20190826140651	M11	4	pst	1	6dpi	94350	4.97474
BMR20190826140754	M11	1	pst	2	6dpi	93660	4.97155
BMR20190826140754	M11	2	pst	2	6dpi	72940	4.86297
BMR20190826140754	M11	3	pst	2	6dpi	178300	5.25115
BMR20190826140754	M11	4	pst	2	6dpi	125400	5.0983
BMR20190826140856	M11	1	pst	3	6dpi	136200	5.13418
BMR20190826140856	M11	2	pst	3	6dpi	94200	4.97405
BMR20190826140856	M11	3	pst	3	6dpi	90270	4.95554
BMR20190826140856	M11	4	pst	3	6dpi	129600	5.11261
BMR20190826140959	M11	1	pst	4	6dpi	93760	4.97202
BMR20190826140959	M11	2	pst	4	6dpi	102800	5.01199
BMR20190826140959	M11	3	pst	4	6dpi	137000	5.13672
BMR20190826140959	M11	4	pst	4	6dpi	204200	5.31006
BMR20190826141105	M12	1	pst	1	6dpi	104700	5.01995
BMR20190826141105	M12	2	pst	1	6dpi	70070	4.84553
BMR20190826141105	M12	3	pst	1	6dpi	89140	4.95007
BMR20190826141105	M12	4	pst	1	6dpi	73860	4.86841
BMR20190826141210	M12	1	pst	2	6dpi	181700	5.25935
BMR20190826141210	M12	2	pst	2	6dpi	71360	4.85345
BMR20190826141210	M12	3	pst	2	6dpi	75340	4.87703
BMR20190826141210	M12	4	pst	2	6dpi	78600	4.89542
BMR20190826141315	M12	1	pst	3	6dpi	664500	5.82249
BMR20190826141315	M12	2	pst	3	6dpi	73810	4.86812
BMR20190826141315	M12	3	pst	3	6dpi	114500	5.05881
BMR20190826141315	M12	4	pst	3	6dpi	79380	4.89971
BMR20190826141420	M12	1	pst	4	6dpi	84080	4.92469
BMR20190826141420	M12	2	pst	4	6dpi	74420	4.87169
BMR20190826141420	M12	3	pst	4	6dpi	80220	4.90428
BMR20190826141420	M12	4	pst	4	6dpi	87760	4.9433
BMR20190826141525	M13	1	pst	1	6dpi	88010	4.94453
BMR20190826141525	M13	2	pst	1	6dpi	75470	4.87777
BMR20190826141525	M13	3	pst	1	6dpi	81340	4.9103
BMR20190826141525	M13	4	pst	1	6dpi	79250	4.899
BMR20190826141627	M13	1	pst	2	6dpi	75910	4.8803
BMR20190826141627	M13	2	pst	2	6dpi	94790	4.97676
BMR20190826141627	M13	3	pst	2	6dpi	83590	4.92215
BMR20190826141627	M13	4	pst	2	6dpi	78920	4.89719
BMR20190826141730	M13	1	pst	3	6dpi	89780	4.95318
BMR20190826141730	M13	2	pst	3	6dpi	71350	4.85339
BMR20190826141730	M13	3	pst	3	6dpi	103200	5.01368
BMR20190826141730	M13	4	pst	3	6dpi	119600	5.07773
BMR20190826141833	M13	1	pst	4	6dpi	65180	4.81411
BMR20190826141833	M13	2	pst	4	6dpi	100500	5.00217
BMR20190826141833	M13	3	pst	4	6dpi	104200	5.01787
BMR20190826141833	M13	4	pst	4	6dpi	85390	4.93141
BMR20190826141937	M14	1	pst	1	6dpi	111700	5.04805
BMR20190826141937	M14	2	pst	1	6dpi	89830	4.95342
BMR20190826141937	M14	3	pst	1	6dpi	105700	5.02407
BMR20190826141937	M14	4	pst	1	6dpi	120300	5.08027
BMR20190826142040	M14	1	pst	2	6dpi	116800	5.06744
BMR20190826142040	M14	2	pst	2	6dpi	86240	4.93571
BMR20190826142040	M14	3	pst	2	6dpi	104400	5.0187
BMR20190826142040	M14	4	pst	2	6dpi	156500	5.19451
BMR20190826142146	M14	1	pst	3	6dpi	114700	5.05956
BMR20190826142146	M14	2	pst	3	6dpi	101600	5.00689
BMR20190826142146	M14	3	pst	3	6dpi	98870	4.99506
BMR20190826142146	M14	4	pst	3	6dpi	74530	4.87233
BMR20190826142253	M14	1	pst	4	6dpi	93300	4.96988
BMR20190826142253	M14	2	pst	4	6dpi	182400	5.26102
BMR20190826142253	M14	3	pst	4	6dpi	93680	4.97165
BMR20190826142253	M14	4	pst	4	6dpi	105700	5.02407
BMR20190826142355	M15	1	pst	1	6dpi	126200	5.10106
BMR20190826142355	M15	2	pst	1	6dpi	166400	5.22115
BMR20190826142355	M15	3	pst	1	6dpi	106900	5.02898
BMR20190826142355	M15	4	pst	1	6dpi	235700	5.37236
BMR20190826142500	M15	1	pst	2	6dpi	123300	5.09096
BMR20190826142500	M15	2	pst	2	6dpi	119700	5.07809
BMR20190826142500	M15	3	pst	2	6dpi	107600	5.03181
BMR20190826142500	M15	4	pst	2	6dpi	93990	4.97308
BMR20190826142608	M15	1	pst	3	6dpi	89120	4.94998
BMR20190826142608	M15	2	pst	3	6dpi	181100	5.25792
BMR20190826142608	M15	3	pst	3	6dpi	197700	5.29601
BMR20190826142608	M15	4	pst	3	6dpi	124500	5.09517
BMR20190826142712	M15	1	pst	4	6dpi	179900	5.25503
BMR20190826142712	M15	2	pst	4	6dpi	92150	4.9645
BMR20190826142712	M15	3	pst	4	6dpi	91740	4.96256
BMR20190826142712	M15	4	pst	4	6dpi	129200	5.11126
BMR20190826142816	M16	1	pst	1	6dpi	88700	4.94792
BMR20190826142816	M16	2	pst	1	6dpi	1499000	6.1758
BMR20190826142816	M16	3	pst	1	6dpi	231600	5.36474
BMR20190826142816	M16	4	pst	1	6dpi	359300	5.55546
BMR20190826142922	M16	1	pst	2	6dpi	261000	5.41664
BMR20190826142922	M16	2	pst	2	6dpi	82650	4.91724
BMR20190826142922	M16	3	pst	2	6dpi	90790	4.95804
BMR20190826142922	M16	4	pst	2	6dpi	85410	4.93151
BMR20190826143027	M16	1	pst	3	6dpi	150400	5.17725
BMR20190826143027	M16	2	pst	3	6dpi	130800	5.11661
BMR20190826143027	M16	3	pst	3	6dpi	105400	5.02284
BMR20190826143027	M16	4	pst	3	6dpi	78700	4.89597
BMR20190826143132	M16	1	pst	4	6dpi	443100	5.6465
BMR20190826143132	M16	2	pst	4	6dpi	413400	5.61637
BMR20190826143132	M16	3	pst	4	6dpi	394700	5.59627
BMR20190826143132	M16	4	pst	4	6dpi	512400	5.70961
BMR20190826143239	M17	1	pst	1	6dpi	91890	4.96327
BMR20190826143239	M17	2	pst	1	6dpi	88670	4.94778
BMR20190826143239	M17	3	pst	1	6dpi	87860	4.94379
BMR20190826143239	M17	4	pst	1	6dpi	78680	4.89586
BMR20190826143342	M17	1	pst	2	6dpi	357100	5.55279
BMR20190826143342	M17	2	pst	2	6dpi	78470	4.8947
BMR20190826143342	M17	3	pst	2	6dpi	149400	5.17435
BMR20190826143342	M17	4	pst	2	6dpi	159600	5.20303
BMR20190826143447	M17	1	pst	3	6dpi	407400	5.61002
BMR20190826143447	M17	2	pst	3	6dpi	686400	5.83658
BMR20190826143447	M17	3	pst	3	6dpi	496400	5.69583
BMR20190826143447	M17	4	pst	3	6dpi	241900	5.38364
BMR20190826143549	M17	1	pst	4	6dpi	507000	5.70501
BMR20190826143549	M17	2	pst	4	6dpi	277200	5.44279
BMR20190826143549	M17	3	pst	4	6dpi	569300	5.75534
BMR20190826143549	M17	4	pst	4	6dpi	351900	5.54642
BMR20190826143653	axenic NI	1	ni	3	6dpi	72910	4.86279
BMR20190826143653	axenic NI	2	ni	3	6dpi	75260	4.87656
BMR20190826143653	axenic NI	3	ni	3	6dpi	80950	4.90822
BMR20190826143653	axenic NI	4	ni	3	6dpi	73420	4.86581
BMR20190826143754	axenic NI	1	ni	4	6dpi	90210	4.95525
BMR20190826143754	axenic NI	2	ni	4	6dpi	82160	4.91466
BMR20190826143754	axenic NI	3	ni	4	6dpi	84290	4.92578
BMR20190826143754	axenic NI	4	ni	4	6dpi	90070	4.95458
BMR20190826143859	axenic	1	pst	3	6dpi	977800	5.99025
BMR20190826143859	axenic	2	pst	3	6dpi	911100	5.95957
BMR20190826143859	axenic	3	pst	3	6dpi	1136000	6.05538
BMR20190826143859	axenic	4	pst	3	6dpi	572300	5.75762
BMR20190826144004	axenic	1	pst	4	6dpi	1378000	6.13925
BMR20190826144004	axenic	2	pst	4	6dpi	646500	5.81057
BMR20190826144004	axenic	3	pst	4	6dpi	1569000	6.19562
BMR20190826144004	axenic	4	pst	4	6dpi	1542000	6.18808
BMR20190901105521	axenic NI	1	ni	1	12dpi	117000	5.06819
BMR20190901105521	axenic NI	2	ni	1	12dpi	94910	4.97731
BMR20190901105521	axenic NI	3	ni	1	12dpi	92910	4.96806
BMR20190901105521	axenic NI	4	ni	1	12dpi	75440	4.8776
BMR20190901105623	axenic NI	1	ni	2	12dpi	116600	5.0667
BMR20190901105623	axenic NI	2	ni	2	12dpi	76370	4.88292
BMR20190901105623	axenic NI	3	ni	2	12dpi	87940	4.94419
BMR20190901105623	axenic NI	4	ni	2	12dpi	82170	4.91471
BMR20190901105723	axenic	1	pst	1	12dpi	465700	5.66811
BMR20190901105723	axenic	2	pst	1	12dpi	1191000	6.07591
BMR20190901105723	axenic	3	pst	1	12dpi	833000	5.92065
BMR20190901105723	axenic	4	pst	1	12dpi	491100	5.69117
BMR20190901105824	axenic	1	pst	2	12dpi	2431000	6.38578
BMR20190901105824	axenic	2	pst	2	12dpi	1177000	6.07078
BMR20190901105824	axenic	3	pst	2	12dpi	731700	5.86433
BMR20190901105824	axenic	4	pst	2	12dpi	1058000	6.02449
BMR20190901110329	M1	1	pst	1	12dpi	235800	5.37254
BMR20190901110329	M1	2	pst	1	12dpi	139300	5.14395
BMR20190901110329	M1	3	pst	1	12dpi	111800	5.04844
BMR20190901110329	M1	4	pst	1	12dpi	119500	5.07737
BMR20190901110430	M1	1	pst	2	12dpi	210000	5.32222
BMR20190901110430	M1	2	pst	2	12dpi	262800	5.41963
BMR20190901110430	M1	3	pst	2	12dpi	152600	5.18355
BMR20190901110430	M1	4	pst	2	12dpi	135400	5.13162
BMR20190901110552	M1	1	pst	3	12dpi	142200	5.1529
BMR20190901110552	M1	2	pst	3	12dpi	404100	5.60649
BMR20190901110552	M1	3	pst	3	12dpi	175400	5.24403
BMR20190901110552	M1	4	pst	3	12dpi	146200	5.16495
BMR20190901110712	M1	1	pst	4	12dpi	102500	5.01072
BMR20190901110712	M1	2	pst	4	12dpi	530300	5.72452
BMR20190901110712	M1	3	pst	4	12dpi	147200	5.16791
BMR20190901110712	M1	4	pst	4	12dpi	249000	5.3962
BMR20190901110822	M2	1	pst	1	12dpi	79630	4.90108
BMR20190901110822	M2	2	pst	1	12dpi	87410	4.94156
BMR20190901110822	M2	3	pst	1	12dpi	105600	5.02366
BMR20190901110822	M2	4	pst	1	12dpi	81300	4.91009
BMR20190901110922	M2	1	pst	2	12dpi	88910	4.94895
BMR20190901110922	M2	2	pst	2	12dpi	77410	4.8888
BMR20190901110922	M2	3	pst	2	12dpi	94350	4.97474
BMR20190901110922	M2	4	pst	2	12dpi	77630	4.89003
BMR20190901111024	M2	1	pst	3	12dpi	88590	4.94738
BMR20190901111024	M2	2	pst	3	12dpi	88480	4.94685
BMR20190901111024	M2	3	pst	3	12dpi	73750	4.86776
BMR20190901111024	M2	4	pst	3	12dpi	84360	4.92614
BMR20190901111129	M2	1	pst	4	12dpi	96850	4.9861
BMR20190901111129	M2	2	pst	4	12dpi	115900	5.06408
BMR20190901111129	M2	3	pst	4	12dpi	94840	4.97699
BMR20190901111129	M2	4	pst	4	12dpi	127600	5.10585
BMR20190901111232	M3	1	pst	1	12dpi	118900	5.07518
BMR20190901111232	M3	2	pst	1	12dpi	136700	5.13577
BMR20190901111232	M3	3	pst	1	12dpi	139600	5.14489
BMR20190901111232	M3	4	pst	1	12dpi	77470	4.88913
BMR20190901111332	M3	1	pst	2	12dpi	172600	5.23704
BMR20190901111332	M3	2	pst	2	12dpi	116900	5.06781
BMR20190901111332	M3	3	pst	2	12dpi	195800	5.29181
BMR20190901111332	M3	4	pst	2	12dpi	122100	5.08672
BMR20190901111437	M3	1	pst	3	12dpi	107600	5.03181
BMR20190901111437	M3	2	pst	3	12dpi	113700	5.05576
BMR20190901111437	M3	3	pst	3	12dpi	98220	4.9922
BMR20190901111437	M3	4	pst	3	12dpi	135300	5.1313
BMR20190901111548	M3	1	pst	4	12dpi	186500	5.27068
BMR20190901111548	M3	2	pst	4	12dpi	119400	5.077
BMR20190901111548	M3	3	pst	4	12dpi	1604000	6.2052
BMR20190901111548	M3	4	pst	4	12dpi	121300	5.08386
BMR20190901111650	M4	1	pst	1	12dpi	144800	5.16077
BMR20190901111650	M4	2	pst	1	12dpi	525000	5.72016
BMR20190901111650	M4	3	pst	1	12dpi	120700	5.08171
BMR20190901111650	M4	4	pst	1	12dpi	225100	5.35238
BMR20190901111754	M4	1	pst	2	12dpi	283300	5.45225
BMR20190901111754	M4	2	pst	2	12dpi	150900	5.17869
BMR20190901111754	M4	3	pst	2	12dpi	1068000	6.02857
BMR20190901111754	M4	4	pst	2	12dpi	137800	5.13925
BMR20190901111858	M4	1	pst	3	12dpi	133300	5.12483
BMR20190901111858	M4	2	pst	3	12dpi	76820	4.88547
BMR20190901111858	M4	3	pst	3	12dpi	111100	5.04571
BMR20190901111858	M4	4	pst	3	12dpi	130100	5.11428
BMR20190901112001	M4	1	pst	4	12dpi	119000	5.07555
BMR20190901112001	M4	2	pst	4	12dpi	127000	5.1038
BMR20190901112001	M4	3	pst	4	12dpi	835800	5.9221
BMR20190901112001	M4	4	pst	4	12dpi	462500	5.66511
BMR20190901112129	M5	1	pst	1	12dpi	175800	5.24502
BMR20190901112129	M5	2	pst	1	12dpi	138800	5.14239
BMR20190901112129	M5	3	pst	1	12dpi	354500	5.54962
BMR20190901112129	M5	4	pst	1	12dpi	132400	5.12189
BMR20190901112234	M5	1	pst	2	12dpi	465400	5.66783
BMR20190901112234	M5	2	pst	2	12dpi	228100	5.35813
BMR20190901112234	M5	3	pst	2	12dpi	570100	5.75595
BMR20190901112234	M5	4	pst	2	12dpi	296000	5.47129
BMR20190901112337	M5	1	pst	3	12dpi	200600	5.30233
BMR20190901112337	M5	2	pst	3	12dpi	135300	5.1313
BMR20190901112337	M5	3	pst	3	12dpi	204500	5.31069
BMR20190901112337	M5	4	pst	3	12dpi	201300	5.30384
BMR20190901112441	M5	1	pst	4	12dpi	221200	5.34479
BMR20190901112441	M5	2	pst	4	12dpi	351500	5.54593
BMR20190901112441	M5	3	pst	4	12dpi	208900	5.31994
BMR20190901112441	M5	4	pst	4	12dpi	748100	5.87396
BMR20190901112541	M6	1	pst	1	12dpi	2207000	6.3438
BMR20190901112541	M6	2	pst	1	12dpi	341900	5.5339
BMR20190901112541	M6	3	pst	1	12dpi	331000	5.51983
BMR20190901112541	M6	4	pst	1	12dpi	497600	5.69688
BMR20190901112644	M6	1	pst	2	12dpi	114500	5.05881
BMR20190901112644	M6	2	pst	2	12dpi	120500	5.08099
BMR20190901112644	M6	3	pst	2	12dpi	337600	5.5284
BMR20190901112644	M6	4	pst	2	12dpi	131800	5.11992
BMR20190901112749	M6	1	pst	3	12dpi	112700	5.05192
BMR20190901112749	M6	2	pst	3	12dpi	312100	5.49429
BMR20190901112749	M6	3	pst	3	12dpi	240200	5.38057
BMR20190901112749	M6	4	pst	3	12dpi	223400	5.34908
BMR20190901112906	M6	1	pst	4	12dpi	274600	5.4387
BMR20190901112906	M6	2	pst	4	12dpi	134300	5.12808
BMR20190901112906	M6	3	pst	4	12dpi	466800	5.66913
BMR20190901112906	M6	4	pst	4	12dpi	216200	5.33486
BMR20190901113314	M7	1	pst	1	12dpi	84790	4.92834
BMR20190901113314	M7	2	pst	1	12dpi	69760	4.84361
BMR20190901113314	M7	3	pst	1	12dpi	85530	4.93212
BMR20190901113314	M7	4	pst	1	12dpi	81610	4.91174
BMR20190901113557	M7	1	pst	2	12dpi	81920	4.91339
BMR20190901113557	M7	2	pst	2	12dpi	141300	5.15014
BMR20190901113557	M7	3	pst	2	12dpi	117200	5.06893
BMR20190901113557	M7	4	pst	2	12dpi	79420	4.89993
BMR20190901113659	M7	1	pst	3	12dpi	101700	5.00732
BMR20190901113659	M7	2	pst	3	12dpi	90810	4.95813
BMR20190901113659	M7	3	pst	3	12dpi	96360	4.9839
BMR20190901113659	M7	4	pst	3	12dpi	77250	4.8879
BMR20190901113801	M7	1	pst	4	12dpi	79850	4.90227
BMR20190901113801	M7	2	pst	4	12dpi	97740	4.99007
BMR20190901113801	M7	3	pst	4	12dpi	107900	5.03302
BMR20190901113801	M7	4	pst	4	12dpi	119800	5.07846
BMR20190901113904	M8	1	pst	1	12dpi	167100	5.22298
BMR20190901113904	M8	2	pst	1	12dpi	70690	4.84936
BMR20190901113904	M8	3	pst	1	12dpi	113600	5.05538
BMR20190901113904	M8	4	pst	1	12dpi	77250	4.8879
BMR20190901114534	M8	1	pst	2	12dpi	107600	5.03181
BMR20190901114534	M8	2	pst	2	12dpi	86270	4.93586
BMR20190901114534	M8	3	pst	2	12dpi	143600	5.15715
BMR20190901114534	M8	4	pst	2	12dpi	101300	5.00561
BMR20190901114638	M8	1	pst	3	12dpi	109900	5.041
BMR20190901114638	M8	2	pst	3	12dpi	61560	4.7893
BMR20190901114638	M8	3	pst	3	12dpi	90110	4.95477
BMR20190901114638	M8	4	pst	3	12dpi	114200	5.05767
BMR20190901114740	M8	1	pst	4	12dpi	119000	5.07555
BMR20190901114740	M8	2	pst	4	12dpi	116200	5.06521
BMR20190901114740	M8	3	pst	4	12dpi	102000	5.0086
BMR20190901114740	M8	4	pst	4	12dpi	139400	5.14426
BMR20190901114842	M9	1	pst	1	12dpi	111400	5.04689
BMR20190901114842	M9	2	pst	1	12dpi	119500	5.07737
BMR20190901114842	M9	3	pst	1	12dpi	153800	5.18696
BMR20190901114842	M9	4	pst	1	12dpi	125300	5.09795
BMR20190901114945	M9	1	pst	2	12dpi	167500	5.22401
BMR20190901114945	M9	2	pst	2	12dpi	164400	5.2159
BMR20190901114945	M9	3	pst	2	12dpi	167200	5.22324
BMR20190901114945	M9	4	pst	2	12dpi	270000	5.43136
BMR20190901115046	M9	1	pst	3	12dpi	133100	5.12418
BMR20190901115046	M9	2	pst	3	12dpi	146100	5.16465
BMR20190901115046	M9	3	pst	3	12dpi	426600	5.63002
BMR20190901115046	M9	4	pst	3	12dpi	105300	5.02243
BMR20190901115147	M9	1	pst	4	12dpi	502000	5.7007
BMR20190901115147	M9	2	pst	4	12dpi	158400	5.19976
BMR20190901115147	M9	3	pst	4	12dpi	195600	5.29137
BMR20190901115147	M9	4	pst	4	12dpi	96300	4.98363
BMR20190901115445	M10	1	pst	1	12dpi	88790	4.94836
BMR20190901115445	M10	2	pst	1	12dpi	84300	4.92583
BMR20190901115445	M10	3	pst	1	12dpi	85510	4.93202
BMR20190901115445	M10	4	pst	1	12dpi	103600	5.01536
BMR20190901115548	M10	1	pst	2	12dpi	70890	4.85058
BMR20190901115548	M10	2	pst	2	12dpi	87660	4.9428
BMR20190901115548	M10	3	pst	2	12dpi	109200	5.03822
BMR20190901115548	M10	4	pst	2	12dpi	76140	4.88161
BMR20190901115649	M10	1	pst	3	12dpi	85710	4.93303
BMR20190901115649	M10	2	pst	3	12dpi	86570	4.93737
BMR20190901115649	M10	3	pst	3	12dpi	96540	4.98471
BMR20190901115649	M10	4	pst	3	12dpi	81680	4.91212
BMR20190901115750	M10	1	pst	4	12dpi	77920	4.89165
BMR20190901115750	M10	2	pst	4	12dpi	77240	4.88784
BMR20190901115750	M10	3	pst	4	12dpi	91580	4.9618
BMR20190901115750	M10	4	pst	4	12dpi	86040	4.9347
BMR20190901115852	M11	1	pst	1	12dpi	94620	4.97598
BMR20190901115852	M11	2	pst	1	12dpi	94870	4.97713
BMR20190901115852	M11	3	pst	1	12dpi	89300	4.95085
BMR20190901115852	M11	4	pst	1	12dpi	72940	4.86297
BMR20190901115954	M11	1	pst	2	12dpi	86310	4.93606
BMR20190901115954	M11	2	pst	2	12dpi	96000	4.98227
BMR20190901115954	M11	3	pst	2	12dpi	94100	4.97359
BMR20190901115954	M11	4	pst	2	12dpi	93470	4.97067
BMR20190901120056	M11	1	pst	3	12dpi	117200	5.06893
BMR20190901120056	M11	2	pst	3	12dpi	78850	4.8968
BMR20190901120056	M11	3	pst	3	12dpi	99290	4.99691
BMR20190901120056	M11	4	pst	3	12dpi	117800	5.07115
BMR20190901120158	M11	1	pst	4	12dpi	91700	4.96237
BMR20190901120158	M11	2	pst	4	12dpi	110300	5.04258
BMR20190901120158	M11	3	pst	4	12dpi	150400	5.17725
BMR20190901120158	M11	4	pst	4	12dpi	209900	5.32201
BMR20190901120259	M12	1	pst	1	12dpi	98260	4.99238
BMR20190901120259	M12	2	pst	1	12dpi	84120	4.9249
BMR20190901120259	M12	3	pst	1	12dpi	96700	4.98543
BMR20190901120259	M12	4	pst	1	12dpi	116200	5.06521
BMR20190901120400	M12	1	pst	2	12dpi	82860	4.91834
BMR20190901120400	M12	2	pst	2	12dpi	86130	4.93515
BMR20190901120400	M12	3	pst	2	12dpi	136400	5.13481
BMR20190901120400	M12	4	pst	2	12dpi	97510	4.98905
BMR20190901120503	M12	1	pst	3	12dpi	89780	4.95318
BMR20190901120503	M12	2	pst	3	12dpi	128300	5.10823
BMR20190901120503	M12	3	pst	3	12dpi	112800	5.05231
BMR20190901120503	M12	4	pst	3	12dpi	84970	4.92927
BMR20190901120602	M12	1	pst	4	12dpi	93530	4.97095
BMR20190901120602	M12	2	pst	4	12dpi	91150	4.95976
BMR20190901120602	M12	3	pst	4	12dpi	123600	5.09202
BMR20190901120602	M12	4	pst	4	12dpi	90820	4.95818
BMR20190901120701	M13	1	pst	1	12dpi	108500	5.03543
BMR20190901120701	M13	2	pst	1	12dpi	144700	5.16047
BMR20190901120701	M13	3	pst	1	12dpi	109700	5.04021
BMR20190901120701	M13	4	pst	1	12dpi	100200	5.00087
BMR20190901120803	M13	1	pst	2	12dpi	160200	5.20466
BMR20190901120803	M13	2	pst	2	12dpi	102200	5.00945
BMR20190901120803	M13	3	pst	2	12dpi	108800	5.03663
BMR20190901120803	M13	4	pst	2	12dpi	88570	4.94729
BMR20190901120905	M13	1	pst	3	12dpi	87260	4.94082
BMR20190901120905	M13	2	pst	3	12dpi	151000	5.17898
BMR20190901120905	M13	3	pst	3	12dpi	133800	5.12646
BMR20190901120905	M13	4	pst	3	12dpi	99680	4.99861
BMR20190901121004	M13	1	pst	4	12dpi	92010	4.96384
BMR20190901121004	M13	2	pst	4	12dpi	139300	5.14395
BMR20190901121004	M13	3	pst	4	12dpi	98810	4.9948
BMR20190901121004	M13	4	pst	4	12dpi	118400	5.07335
BMR20190901121105	M14	1	pst	1	12dpi	92790	4.9675
BMR20190901121105	M14	2	pst	1	12dpi	213400	5.32919
BMR20190901121105	M14	3	pst	1	12dpi	135800	5.1329
BMR20190901121105	M14	4	pst	1	12dpi	91990	4.96374
BMR20190901121205	M14	1	pst	2	12dpi	131300	5.11826
BMR20190901121205	M14	2	pst	2	12dpi	103700	5.01578
BMR20190901121205	M14	3	pst	2	12dpi	124400	5.09482
BMR20190901121205	M14	4	pst	2	12dpi	112000	5.04922
BMR20190901121307	M14	1	pst	3	12dpi	102800	5.01199
BMR20190901121307	M14	2	pst	3	12dpi	129900	5.11361
BMR20190901121307	M14	3	pst	3	12dpi	129200	5.11126
BMR20190901121307	M14	4	pst	3	12dpi	91090	4.95947
BMR20190901121409	M14	1	pst	4	12dpi	127800	5.10653
BMR20190901121409	M14	2	pst	4	12dpi	128200	5.10789
BMR20190901121409	M14	3	pst	4	12dpi	114700	5.05956
BMR20190901121409	M14	4	pst	4	12dpi	145000	5.16137
BMR20190901121510	M15	1	pst	1	12dpi	138700	5.14208
BMR20190901121510	M15	2	pst	1	12dpi	187800	5.2737
BMR20190901121510	M15	3	pst	1	12dpi	202000	5.30535
BMR20190901121510	M15	4	pst	1	12dpi	113400	5.05461
BMR20190901121611	M15	1	pst	2	12dpi	108000	5.03342
BMR20190901121611	M15	2	pst	2	12dpi	101100	5.00475
BMR20190901121611	M15	3	pst	2	12dpi	253600	5.40415
BMR20190901121611	M15	4	pst	2	12dpi	93610	4.97132
BMR20190901121714	M15	1	pst	3	12dpi	120600	5.08135
BMR20190901121714	M15	2	pst	3	12dpi	205300	5.31239
BMR20190901121714	M15	3	pst	3	12dpi	103800	5.0162
BMR20190901121714	M15	4	pst	3	12dpi	119300	5.07664
BMR20190901121815	M15	1	pst	4	12dpi	461800	5.66445
BMR20190901121815	M15	2	pst	4	12dpi	175200	5.24353
BMR20190901121815	M15	3	pst	4	12dpi	445400	5.64875
BMR20190901121815	M15	4	pst	4	12dpi	194100	5.28803
BMR20190901121918	M16	1	pst	1	12dpi	110100	5.04179
BMR20190901121918	M16	2	pst	1	12dpi	305100	5.48444
BMR20190901121918	M16	3	pst	1	12dpi	127800	5.10653
BMR20190901121918	M16	4	pst	1	12dpi	142000	5.15229
BMR20190901122021	M16	1	pst	2	12dpi	212500	5.32736
BMR20190901122021	M16	2	pst	2	12dpi	259800	5.41464
BMR20190901122021	M16	3	pst	2	12dpi	756300	5.87869
BMR20190901122021	M16	4	pst	2	12dpi	295800	5.471
BMR20190901122123	M16	1	pst	3	12dpi	119100	5.07591
BMR20190901122123	M16	2	pst	3	12dpi	167000	5.22272
BMR20190901122123	M16	3	pst	3	12dpi	244100	5.38757
BMR20190901122123	M16	4	pst	3	12dpi	99940	4.99974
BMR20190901122225	M16	1	pst	4	12dpi	476600	5.67815
BMR20190901122225	M16	2	pst	4	12dpi	350700	5.54494
BMR20190901122225	M16	3	pst	4	12dpi	656900	5.8175
BMR20190901122225	M16	4	pst	4	12dpi	447800	5.65108
BMR20190901122326	M17	1	pst	1	12dpi	93610	4.97132
BMR20190901122326	M17	2	pst	1	12dpi	100500	5.00217
BMR20190901122326	M17	3	pst	1	12dpi	102300	5.00988
BMR20190901122326	M17	4	pst	1	12dpi	91150	4.95976
BMR20190901122426	M17	1	pst	2	12dpi	140500	5.14768
BMR20190901122426	M17	2	pst	2	12dpi	113700	5.05576
BMR20190901122426	M17	3	pst	2	12dpi	553700	5.74327
BMR20190901122426	M17	4	pst	2	12dpi	272100	5.43473
BMR20190901122531	M17	1	pst	3	12dpi	926800	5.96699
BMR20190901122531	M17	2	pst	3	12dpi	406400	5.60895
BMR20190901122531	M17	3	pst	3	12dpi	462900	5.66549
BMR20190901122531	M17	4	pst	3	12dpi	247100	5.39287
BMR20190901122633	M17	1	pst	4	12dpi	235900	5.37273
BMR20190901122633	M17	2	pst	4	12dpi	235200	5.37144
BMR20190901122633	M17	3	pst	4	12dpi	200400	5.3019
BMR20190901122633	M17	4	pst	4	12dpi	309600	5.4908
BMR20190901122732	axenic	1	pst	3	12dpi	610200	5.78547
BMR20190901122732	axenic	2	pst	3	12dpi	585200	5.7673
BMR20190901122732	axenic	3	pst	3	12dpi	2440000	6.38739
BMR20190901122732	axenic	4	pst	3	12dpi	616300	5.78979
BMR20190901122835	axenic	1	pst	4	12dpi	747000	5.87332
BMR20190901122835	axenic	2	pst	4	12dpi	2661000	6.42504
BMR20190901122835	axenic	3	pst	4	12dpi	1686000	6.22686
BMR20190901122835	axenic	4	pst	4	12dpi	2306000	6.36286
BMR20190901122936	axenic NI	1	ni	3	12dpi	90800	4.95809
BMR20190901122936	axenic NI	2	ni	3	12dpi	72190	4.85848
BMR20190901122936	axenic NI	3	ni	3	12dpi	106700	5.02816
BMR20190901122936	axenic NI	4	ni	3	12dpi	110500	5.04336
BMR20190901123035	axenic NI	1	ni	4	12dpi	94370	4.97483
BMR20190901123035	axenic NI	2	ni	4	12dpi	82280	4.91529
BMR20190901123035	axenic NI	3	ni	4	12dpi	85240	4.93064
BMR20190901123035	axenic NI	4	ni	4	12dpi	75460	4.87772

## Sheet: Mini5SynComMixes
Table showing the strain presence in mixes of the Mini5SynCom screen experiment.
Mix	Leaf15	Leaf21	Leaf32	Leaf68	Leaf70	Leaf76	Leaf82	Leaf88	Leaf122	Leaf126	Leaf161	Leaf168	Leaf176	Leaf182	Leaf183	Leaf187	Leaf189	Leaf203	Leaf220	Leaf225	Leaf226	Leaf254	Leaf289	Leaf299	Leaf314	Leaf337	Leaf339	Leaf354	Leaf361	Leaf371	Leaf380	Leaf405	Leaf416	Leaf454	Leaf466
axenic	0	0	0	0	0	0	0	0	0	0	0	0	0	0	0	0	0	0	0	0	0	0	0	0	0	0	0	0	0	0	0	0	0	0	0
Mix1	0	0	0	0	0	0	0	0	0	0	0	0	1	0	0	1	1	0	0	0	0	1	0	0	0	0	1	0	0	0	0	0	0	0	0
Mix2	0	0	0	0	0	0	0	1	1	0	0	0	1	0	0	0	1	0	0	0	0	0	0	0	0	0	0	0	0	0	0	0	0	1	0
Mix3	0	0	1	0	0	1	0	0	0	0	0	0	0	0	0	0	1	0	0	0	0	0	0	0	0	0	0	0	1	0	0	1	0	0	0
Mix4	0	0	0	0	0	0	0	1	0	1	0	0	0	0	0	0	0	1	0	0	0	0	0	1	0	0	0	0	1	0	0	0	0	0	0
Mix5	0	0	0	0	0	1	0	1	0	0	0	0	0	0	0	0	0	1	1	0	0	0	1	0	0	0	0	0	0	0	0	0	0	0	0
Mix6	0	0	1	0	0	0	0	0	0	0	0	1	0	0	1	0	0	0	0	0	0	0	0	0	0	1	0	0	0	1	0	0	0	0	0
Mix7	0	0	0	0	0	0	0	0	0	0	1	0	0	0	0	0	0	0	0	0	1	0	0	0	0	0	1	0	0	0	0	1	0	0	1
Mix8	0	0	0	0	1	0	0	0	0	0	0	0	1	0	0	0	0	0	0	1	0	0	0	0	0	0	0	1	0	0	1	0	0	0	0
Mix9	0	0	0	0	0	0	0	0	0	0	0	0	0	0	0	1	1	1	0	1	0	1	0	0	0	0	0	0	0	0	0	0	0	0	0
Mix10	0	0	0	0	0	0	0	0	0	0	1	1	0	0	0	0	1	0	0	1	0	0	0	0	0	0	0	0	1	0	0	0	0	0	0
Mix11	0	0	1	0	0	0	0	0	0	0	0	1	0	0	0	0	0	0	0	1	0	0	0	0	1	0	0	0	0	0	0	1	0	0	0
Mix12	0	0	0	1	0	0	0	0	0	0	0	0	0	0	0	0	1	0	1	0	0	0	0	0	0	0	0	0	1	0	0	1	0	0	0
Mix13	0	0	0	0	0	0	0	0	1	1	0	0	0	0	0	0	0	1	0	0	0	0	0	0	0	1	0	0	0	1	0	0	0	0	0
Mix14	0	0	0	1	1	0	0	0	0	0	0	0	0	0	0	0	0	0	0	0	0	0	0	0	0	1	0	1	0	0	0	0	1	0	0
Mix15	0	0	0	0	1	0	0	0	0	0	0	0	0	1	0	0	0	0	0	1	0	0	0	0	0	0	0	0	0	1	0	0	0	0	1
Mix16	0	1	0	0	0	0	0	0	0	0	0	0	0	0	0	0	0	0	0	1	0	0	0	1	0	0	0	0	0	0	0	0	1	1	0
Mix17	0	0	0	0	0	1	0	0	0	1	1	0	0	0	0	0	0	0	0	1	0	0	0	0	0	0	0	0	0	0	0	0	0	1	0
Mix18	0	1	0	0	0	0	0	0	0	0	0	0	0	0	0	1	1	0	0	0	0	1	0	0	0	0	0	1	0	0	0	0	0	0	0
Mix19	0	0	0	0	0	0	0	0	0	1	0	0	0	0	0	0	0	0	0	0	0	1	0	0	0	1	0	0	0	1	0	0	1	0	0
Mix20	0	0	0	0	0	1	0	1	0	0	1	0	0	0	0	0	1	0	0	0	0	1	0	0	0	0	0	0	0	0	0	0	0	0	0
Mix21	0	0	0	0	0	0	0	0	0	0	0	0	1	0	0	0	0	0	0	1	0	0	0	0	0	0	0	0	1	0	0	0	0	1	1
Mix22	0	0	0	0	0	1	0	0	0	1	0	1	0	1	0	0	0	0	0	0	1	0	0	0	0	0	0	0	0	0	0	0	0	0	0
Mix23	0	0	0	0	0	0	0	0	0	0	0	1	1	0	0	0	0	1	0	0	0	0	0	1	0	0	0	1	0	0	0	0	0	0	0
Mix24	0	0	0	0	0	0	0	1	0	0	1	0	0	0	0	0	0	0	0	0	0	0	0	0	0	1	0	0	0	0	0	0	0	1	1
Mix25	0	1	0	0	0	0	0	0	0	0	1	0	0	0	0	0	0	0	1	0	0	0	0	0	1	0	0	0	0	0	1	0	0	0	0
Mix26	0	0	1	0	0	0	0	1	0	0	0	0	0	0	1	0	1	0	1	0	0	0	0	0	0	0	0	0	0	0	0	0	0	0	0
Mix27	0	0	0	1	0	0	0	0	0	0	0	0	0	1	0	0	1	0	0	1	0	0	0	0	0	0	1	0	0	0	0	0	0	0	0
Mix28	0	0	0	0	0	0	1	0	0	0	0	0	0	0	0	0	0	0	0	0	0	1	1	0	0	0	0	1	0	0	0	0	1	0	0
Mix29	0	0	0	0	0	0	0	0	1	0	0	0	0	0	1	0	0	0	0	1	1	0	0	0	0	0	1	0	0	0	0	0	0	0	0
Mix30	1	1	0	0	0	0	1	0	0	0	0	0	0	0	0	0	0	0	0	0	0	1	0	0	0	0	0	0	1	0	0	0	0	0	0
Mix31	0	0	0	1	1	0	0	0	0	0	0	0	0	0	0	0	0	0	1	0	0	0	0	0	0	0	0	0	0	1	1	0	0	0	0
Mix32	0	0	0	0	0	1	0	0	0	1	0	0	0	1	0	0	0	0	0	1	0	0	0	0	0	0	0	0	0	0	0	0	0	1	0
Mix33	0	0	0	0	0	0	0	0	0	0	1	0	0	0	0	1	0	1	0	1	0	0	0	0	0	0	0	1	0	0	0	0	0	0	0
Mix34	0	0	0	0	1	0	0	0	1	0	0	0	0	1	1	0	0	0	0	0	0	0	1	0	0	0	0	0	0	0	0	0	0	0	0
Mix35	1	0	0	0	0	0	0	0	0	0	1	0	1	0	0	0	0	0	0	0	1	0	0	0	0	0	0	0	0	0	1	0	0	0	0
Mix36	1	0	0	0	0	0	0	0	0	0	0	0	1	0	0	1	1	0	0	0	0	0	1	0	0	0	0	0	0	0	0	0	0	0	0
Mix37	0	0	0	0	0	0	0	0	0	1	0	0	1	0	0	0	0	0	1	0	1	1	0	0	0	0	0	0	0	0	0	0	0	0	0
Mix38	0	0	0	0	0	0	0	0	0	0	0	1	1	0	0	0	1	1	0	0	0	0	0	0	0	0	0	0	1	0	0	0	0	0	0
Mix39	0	0	0	0	0	0	1	1	0	0	0	0	0	0	0	0	0	0	0	0	0	0	0	0	1	0	0	1	1	0	0	0	0	0	0
Mix40	0	0	0	0	0	0	0	0	0	0	0	0	0	0	0	0	0	1	0	1	0	1	0	0	1	0	0	0	0	1	0	0	0	0	0
Mix41	0	0	0	0	0	0	0	0	0	1	0	0	0	1	0	0	0	0	0	0	0	0	0	0	0	1	0	0	1	1	0	0	0	0	0
Mix42	0	0	0	0	0	0	1	0	0	0	1	0	0	0	0	0	0	0	1	0	0	0	0	0	0	0	0	0	0	0	0	0	1	0	1
Mix43	1	0	0	0	1	0	0	0	0	0	0	0	0	0	1	0	0	1	0	0	0	0	0	0	0	0	0	1	0	0	0	0	0	0	0
Mix44	1	0	0	0	0	0	0	0	0	1	0	0	0	1	0	0	0	0	0	0	0	1	0	0	0	0	0	0	0	1	0	0	0	0	0
Mix45	0	0	1	1	0	0	0	0	0	0	0	0	0	0	0	0	0	1	1	0	0	0	0	0	0	1	0	0	0	0	0	0	0	0	0
Mix46	0	0	0	0	0	0	1	0	0	1	0	0	0	0	0	0	0	0	0	0	1	0	0	0	0	0	0	0	0	0	1	0	1	0	0
Mix47	0	0	0	0	1	0	0	0	0	0	0	0	1	0	0	0	0	0	0	0	0	0	0	0	0	0	1	0	0	1	0	1	0	0	0
Mix48	0	0	0	0	0	1	0	0	0	0	0	0	0	0	1	0	0	0	0	0	0	0	0	0	0	1	0	0	0	0	0	1	0	0	1
Mix49	0	0	0	0	0	0	0	0	0	0	0	1	1	0	0	0	0	0	0	0	0	0	0	0	0	1	0	0	0	1	0	1	0	0	0
Mix50	0	0	0	0	1	0	0	0	0	0	0	0	0	0	0	0	0	0	0	1	1	0	0	0	0	0	0	0	0	0	1	0	0	0	1
Mix51	0	0	0	0	0	0	0	0	0	0	0	0	0	0	0	0	1	0	0	0	0	0	0	1	0	0	0	0	0	1	1	0	0	1	0
Mix52	0	1	0	0	0	1	0	0	0	0	0	0	0	0	0	0	0	1	0	0	0	0	0	0	0	1	0	0	1	0	0	0	0	0	0
Mix53	0	0	0	0	0	0	0	0	0	0	0	0	0	0	0	0	0	0	0	1	0	0	0	0	1	0	0	0	1	0	0	1	1	0	0
Mix54	0	0	0	1	0	0	0	0	0	1	0	1	0	0	0	0	0	0	1	0	0	0	0	0	0	0	0	0	0	0	0	0	0	1	0
Mix55	0	1	1	0	0	0	0	0	0	1	0	0	0	0	0	0	0	0	0	0	0	1	0	0	0	0	0	0	0	0	0	0	0	1	0
Mix56	0	0	0	0	0	0	0	0	0	0	0	0	0	0	0	0	0	0	0	0	0	1	1	1	0	1	0	0	0	0	1	0	0	0	0
Mix57	0	0	0	0	0	0	0	0	1	1	1	0	0	0	0	0	0	0	0	0	0	0	0	1	1	0	0	0	0	0	0	0	0	0	0
Mix58	1	0	0	0	1	0	0	0	0	0	0	0	0	0	1	1	0	0	0	0	0	0	0	0	0	0	1	0	0	0	0	0	0	0	0
Mix59	0	1	0	0	0	0	0	0	0	0	0	0	1	1	0	0	0	0	0	0	0	0	0	0	0	0	1	0	0	1	0	0	0	0	0
Mix60	0	0	0	0	0	0	0	0	0	1	0	0	0	0	1	0	0	0	0	0	0	0	0	0	1	0	0	0	0	0	0	0	1	0	1
Mix61	0	0	0	0	0	1	0	0	0	0	0	0	0	1	0	0	0	0	0	0	0	0	1	0	0	1	0	0	0	1	0	0	0	0	0
Mix62	0	0	0	1	0	0	1	0	0	0	1	0	0	1	0	1	0	0	0	0	0	0	0	0	0	0	0	0	0	0	0	0	0	0	0
Mix63	0	0	0	0	0	1	1	0	0	0	1	0	0	0	0	0	0	0	0	0	0	0	0	1	0	0	1	0	0	0	0	0	0	0	0
Mix64	0	0	0	0	0	1	0	0	0	0	0	0	0	0	1	1	0	1	0	0	0	0	0	0	1	0	0	0	0	0	0	0	0	0	0
Mix65	0	0	0	1	0	0	0	0	0	1	0	0	0	0	1	0	0	0	0	0	0	0	0	1	0	0	0	0	0	0	0	0	0	0	1
Mix66	1	0	0	0	0	0	0	0	1	0	0	0	0	0	0	0	0	0	0	0	1	0	0	1	0	0	0	0	0	0	0	0	0	1	0
Mix67	0	0	0	0	0	0	0	0	0	0	0	0	0	0	1	0	0	0	0	0	1	0	0	1	0	0	0	0	0	0	1	0	0	0	1
Mix68	0	0	0	0	0	0	0	0	0	0	0	0	0	0	0	0	0	1	0	1	1	0	0	0	0	0	0	0	0	0	0	1	1	0	0
SynCom-High	0	0	0	0	0	0	0	1	0	0	0	0	0	0	0	0	0	0	1	0	1	0	0	0	0	1	0	1	0	0	0	0	0	0	0
SynCom-Low	0	1	0	1	0	0	0	0	0	0	0	0	0	0	0	0	0	0	0	0	0	0	0	0	0	0	0	0	1	0	1	0	0	0	1
SynCom-35	1	1	1	1	1	1	1	1	1	1	1	1	1	1	1	1	1	1	1	1	1	1	1	1	1	1	1	1	1	1	1	1	1	1	1
Mix72	0	0	1	0	0	1	0	0	0	0	0	1	0	0	0	0	0	0	0	0	0	0	0	0	1	0	0	0	0	1	0	0	0	0	0
Mix73	1	0	0	0	0	0	0	1	0	1	0	0	0	0	0	1	0	0	0	0	0	0	0	1	0	0	0	0	0	0	0	0	0	0	0
Mix74	0	0	0	1	0	0	0	0	0	0	0	1	1	0	0	0	0	0	0	0	0	0	0	0	0	0	1	1	0	0	0	0	0	0	0
Mix75	0	0	0	1	0	1	1	0	0	0	0	0	0	0	0	0	0	0	0	0	0	0	1	1	0	0	0	0	0	0	0	0	0	0	0
Mix76	0	0	0	0	1	0	0	1	0	0	0	1	0	0	0	0	0	0	0	0	0	0	0	1	0	0	0	0	0	0	0	0	0	1	0
Mix77	0	0	0	0	1	1	0	0	0	0	0	0	0	0	1	0	0	0	1	0	0	0	0	0	0	0	0	0	0	0	0	0	1	0	0
Mix78	0	0	0	0	0	0	0	0	1	0	0	1	0	0	1	0	0	0	0	0	1	0	0	0	0	0	0	0	0	1	0	0	0	0	0
Mix79	0	0	1	0	1	0	0	0	0	1	0	0	0	0	0	0	0	0	0	0	0	0	0	0	0	0	1	0	0	0	0	1	0	0	0
Mix80	0	0	0	0	0	1	0	1	0	0	0	0	1	0	0	0	0	1	0	0	0	0	0	0	0	0	0	0	0	1	0	0	0	0	0
Mix81	0	0	0	0	0	0	0	0	0	0	0	1	0	0	1	0	0	0	1	0	1	0	0	0	0	0	1	0	0	0	0	0	0	0	0
Mix82	0	0	0	1	0	0	0	0	0	0	0	1	0	0	0	0	0	1	0	0	0	0	1	0	0	0	0	0	0	0	0	1	0	0	0
Mix83	0	0	0	0	0	0	0	0	1	0	0	0	0	1	0	0	0	0	0	0	0	0	0	1	0	0	0	0	1	0	1	0	0	0	0
Mix84	0	0	0	0	0	0	1	0	0	0	0	0	1	0	0	0	0	0	0	0	1	0	0	0	0	0	0	1	0	0	1	0	0	0	0
Mix85	0	0	1	0	1	0	0	0	0	0	1	0	0	0	1	0	0	0	1	0	0	0	0	0	0	0	0	0	0	0	0	0	0	0	0
Mix86	0	0	0	1	0	0	0	0	0	0	0	0	0	0	0	0	0	0	0	1	0	0	0	0	0	1	0	0	0	1	0	0	0	0	1
Mix87	0	0	0	0	0	1	1	1	0	0	0	0	0	0	0	0	0	1	1	0	0	0	0	0	0	0	0	0	0	0	0	0	0	0	0
Mix88	1	0	0	1	0	1	0	0	0	0	1	0	0	0	0	0	0	0	0	0	0	0	0	0	0	0	0	1	0	0	0	0	0	0	0
Mix89	0	0	0	0	0	0	0	0	0	0	0	1	0	0	0	1	1	0	0	0	0	0	0	1	0	0	0	0	0	0	0	0	0	1	0
Mix90	0	0	0	0	0	1	0	0	0	0	0	1	0	1	0	0	0	0	0	0	0	0	0	0	0	0	0	0	0	0	0	0	0	1	1
Mix91	0	0	1	0	0	0	0	0	0	0	0	0	1	0	0	0	0	0	0	0	0	1	0	0	1	0	0	0	0	0	0	0	0	0	1
Mix92	0	0	0	0	0	0	0	1	0	1	1	1	0	0	0	1	0	0	0	0	0	0	0	0	0	0	0	0	0	0	0	0	0	0	0
Mix93	0	0	1	0	0	0	0	0	0	1	0	0	0	0	0	0	0	0	0	0	0	1	0	0	0	0	0	0	0	0	1	0	0	0	1
Mix94	0	0	0	0	1	0	0	0	0	0	0	1	0	0	0	0	0	0	0	1	0	0	1	0	0	0	0	0	0	0	0	0	0	1	0
Mix95	1	0	1	0	0	0	0	0	0	0	0	0	0	0	0	0	0	0	1	0	0	0	0	0	0	0	0	0	1	0	1	0	0	0	0
Mix96	0	1	0	0	1	1	0	0	0	0	0	0	1	0	0	0	0	0	0	0	1	0	0	0	0	0	0	0	0	0	0	0	0	0	0
Mix97	0	0	0	0	1	0	0	0	0	0	0	0	0	0	0	0	0	0	0	0	1	0	0	0	0	1	1	0	0	0	0	0	1	0	0
Mix98	0	1	0	0	0	0	0	0	0	0	0	0	0	1	0	0	0	0	0	0	1	0	1	0	1	0	0	0	0	0	0	0	0	0	0
Mix99	1	0	0	0	1	1	1	0	0	0	0	0	0	0	0	0	0	0	0	0	0	1	0	0	0	0	0	0	0	0	0	0	0	0	0
Mix100	1	0	0	0	0	0	0	0	1	0	0	0	0	1	0	0	0	0	0	1	0	0	0	0	0	0	0	0	0	0	1	0	0	0	0
Mix101	0	0	0	1	1	0	0	0	1	0	0	0	0	0	0	1	0	0	0	1	0	0	0	0	0	0	0	0	0	0	0	0	0	0	0
Mix102	0	0	0	0	1	0	0	0	0	0	0	0	0	0	0	0	0	0	1	0	0	0	1	1	0	0	0	0	0	0	0	0	0	1	0
Mix103	0	0	0	0	0	0	0	0	0	0	1	0	0	1	0	0	0	0	1	0	0	0	0	0	1	0	0	0	1	0	0	0	0	0	0
Mix104	0	0	0	0	0	0	1	0	0	0	0	0	0	0	0	0	1	0	1	0	0	0	1	0	0	0	0	0	0	0	0	0	0	1	0
Mix105	0	0	1	0	0	0	0	0	0	1	0	0	0	1	1	0	1	0	0	0	0	0	0	0	0	0	0	0	0	0	0	0	0	0	0
Mix106	0	0	0	0	0	0	0	1	0	0	0	0	0	0	0	0	1	0	0	0	0	0	1	0	0	0	0	0	0	1	1	0	0	0	0
Mix107	0	0	0	0	0	0	1	0	0	0	0	0	0	1	0	0	0	0	0	1	0	1	0	0	0	0	0	0	0	0	1	0	0	0	0
Mix108	0	0	0	0	0	0	1	0	1	0	0	1	0	0	0	0	0	1	0	0	0	0	0	0	0	0	1	0	0	0	0	0	0	0	0
Mix109	0	0	0	0	0	0	1	0	0	1	0	1	0	0	0	1	0	0	0	0	0	0	0	0	0	0	0	0	0	0	0	0	0	1	0
Mix110	0	1	0	0	0	0	0	0	0	0	0	0	0	0	0	1	0	0	0	0	0	0	0	0	0	1	1	0	0	0	0	0	0	0	1
Mix111	0	0	1	0	0	0	0	0	0	0	1	1	0	0	0	0	0	0	0	1	0	0	0	0	0	0	0	0	1	0	0	0	0	0	0
Mix112	0	0	0	0	0	0	0	0	1	0	0	0	0	0	1	0	0	0	0	0	1	0	1	0	0	0	0	0	0	0	0	0	1	0	0
Mix113	0	0	0	0	0	1	0	1	0	0	0	0	0	1	1	0	1	0	0	0	0	0	0	0	0	0	0	0	0	0	0	0	0	0	0
Mix114	0	0	1	0	0	0	0	1	0	0	0	0	1	0	0	0	0	0	0	0	0	0	1	0	0	0	0	0	0	0	1	0	0	0	0
Mix115	0	0	0	0	0	0	0	0	0	0	0	0	0	0	0	0	0	1	0	0	1	0	0	0	0	0	1	0	1	0	1	0	0	0	0
Mix116	0	0	0	1	0	0	0	0	0	0	0	0	0	0	0	0	0	1	0	0	0	0	0	0	0	0	1	0	0	0	1	0	0	1	0
Mix117	0	0	0	0	0	0	0	0	0	0	0	0	0	0	0	1	1	0	0	0	0	0	0	0	0	1	1	0	0	0	0	0	1	0	0
Mix118	0	0	1	0	0	0	0	0	0	0	0	0	0	0	0	0	0	0	0	0	0	0	1	0	0	0	1	0	0	0	1	0	0	1	0
Mix119	1	0	0	0	0	0	0	1	1	0	0	0	0	0	0	0	0	0	0	0	0	0	0	0	0	0	0	0	0	0	0	1	0	1	0
Mix120	0	0	1	0	0	0	0	0	0	0	0	0	0	0	0	0	0	0	0	1	0	1	0	0	0	0	0	1	0	0	0	0	1	0	0
Mix121	0	0	0	0	0	1	0	0	1	0	1	0	0	0	0	0	0	0	1	0	0	1	0	0	0	0	0	0	0	0	0	0	0	0	0
Mix122	1	0	0	0	0	0	1	0	0	0	0	0	0	0	0	0	0	0	0	0	0	0	0	0	0	1	0	1	1	0	0	0	0	0	0
Mix123	1	1	0	0	0	0	0	0	0	0	0	0	0	0	0	0	1	0	1	0	0	0	0	0	0	0	0	0	0	0	0	0	1	0	0
Mix124	0	0	0	1	0	1	0	0	0	0	0	0	1	0	0	0	0	0	0	0	0	0	0	0	1	0	0	1	0	0	0	0	0	0	0
Mix125	0	0	0	0	0	0	0	0	0	0	0	0	1	1	0	0	0	0	0	1	0	0	0	0	0	0	0	1	0	1	0	0	0	0	0
Mix126	0	1	0	0	0	0	1	0	0	0	0	0	0	0	1	0	0	0	0	0	0	0	0	0	0	0	0	0	0	1	0	0	1	0	0
Mix127	0	0	1	1	0	0	0	0	0	0	0	0	0	0	0	0	0	0	0	0	0	0	0	0	0	0	1	0	0	0	0	0	0	1	1
Mix128	0	1	0	0	0	0	0	1	1	0	0	1	0	0	0	0	0	0	0	0	0	0	0	0	0	0	1	0	0	0	0	0	0	0	0
Mix129	1	1	0	0	0	0	0	0	1	0	0	0	0	0	0	0	0	0	0	0	1	0	0	0	0	0	0	0	0	0	0	0	1	0	0
Mix130	1	0	0	0	0	0	0	0	0	0	0	0	0	0	0	0	1	0	0	0	0	0	0	0	0	1	0	1	0	1	0	0	0	0	0
Mix131	0	0	1	1	0	0	0	0	0	1	0	0	0	0	0	0	0	0	0	0	0	1	0	0	0	1	0	0	0	0	0	0	0	0	0
Mix132	0	0	0	0	0	0	0	0	0	0	0	0	1	0	0	0	0	0	0	0	0	0	0	1	1	0	0	0	0	0	1	0	1	0	0
Mix133	0	0	0	0	0	0	0	1	0	0	0	0	0	0	0	0	1	1	0	0	0	0	0	0	0	0	0	0	0	1	1	0	0	0	0
Mix134	0	1	0	0	0	0	0	0	0	0	1	0	0	0	1	0	0	0	0	0	0	0	0	0	0	0	0	0	0	1	1	0	0	0	0
Mix135	1	1	1	1	0	0	0	0	0	0	0	0	0	0	0	0	0	0	0	0	0	0	0	0	0	0	1	0	0	0	0	0	0	0	0
Mix136	0	0	0	0	0	0	1	0	0	1	0	0	0	1	1	0	0	0	0	0	0	0	0	0	0	0	0	0	0	0	0	1	0	0	0
Mix137	0	0	0	1	0	0	0	0	0	0	0	0	0	0	0	0	1	1	0	0	0	0	0	0	1	0	0	0	1	0	0	0	0	0	0
Mix138	0	0	0	0	1	0	0	0	0	0	0	0	0	0	0	0	0	1	0	0	0	0	1	0	0	0	1	0	0	0	0	0	1	0	0
Mix139	0	1	0	0	0	0	1	1	0	0	0	0	0	0	0	0	0	0	0	0	0	0	0	0	1	0	0	0	0	0	0	0	0	1	0
Mix140	0	0	0	0	0	1	0	1	1	0	0	0	1	0	0	0	0	0	0	0	0	0	0	0	1	0	0	0	0	0	0	0	0	0	0
Mix141	0	0	0	0	0	0	0	0	0	0	0	0	0	1	0	1	0	0	0	0	0	0	1	0	0	0	1	0	0	0	0	0	0	1	0
Mix142	0	0	0	0	0	0	0	0	1	0	0	0	0	0	0	0	0	0	0	0	0	0	0	1	0	0	1	1	0	0	0	0	0	0	1
Mix143	0	0	0	0	0	0	0	0	0	0	0	0	1	0	0	0	0	0	0	0	1	1	0	0	1	0	0	0	0	0	1	0	0	0	0
Mix144	0	0	0	0	0	0	0	0	0	1	1	0	0	0	0	0	1	0	0	0	0	1	0	0	0	0	0	0	1	0	0	0	0	0	0
Mix145	0	0	0	0	0	0	1	0	0	0	1	0	0	0	1	0	0	0	0	1	0	0	0	0	0	0	0	0	0	0	0	0	1	0	0
Mix146	0	0	1	1	0	0	0	0	1	0	0	0	0	0	0	1	0	0	0	0	0	0	0	0	0	0	0	0	0	0	1	0	0	0	0
Mix147	0	0	0	0	0	0	0	0	0	0	0	0	0	1	1	0	0	0	1	1	0	0	0	0	0	0	1	0	0	0	0	0	0	0	0
Mix148	0	1	0	1	0	0	0	0	0	0	0	0	0	0	0	0	0	0	0	0	0	1	0	0	0	0	0	0	0	0	0	0	1	0	1
Mix149	0	0	0	0	0	1	0	0	0	0	0	0	0	0	0	0	0	0	0	0	0	0	1	0	1	0	1	0	0	0	0	0	0	1	0
Mix150	0	0	0	1	0	0	0	1	0	0	0	0	0	0	0	0	0	0	1	0	0	0	0	0	1	0	0	0	0	0	0	0	1	0	0
Mix151	0	0	0	0	1	0	0	0	0	1	0	0	0	0	0	0	0	0	1	0	0	0	0	0	0	0	0	0	0	0	1	0	1	0	0
Mix152	0	0	0	0	0	0	0	1	0	0	0	0	0	0	0	0	0	0	0	1	0	0	0	0	1	0	0	0	0	1	0	1	0	0	0
Mix153	0	0	0	0	0	0	1	0	0	0	0	0	0	1	0	0	0	0	0	0	0	0	0	0	1	0	0	0	0	1	0	0	1	0	0
Mix154	0	1	1	0	0	0	0	0	0	0	0	0	0	1	0	0	0	1	0	0	0	0	0	0	0	1	0	0	0	0	0	0	0	0	0
Mix155	0	0	0	0	0	1	0	0	0	0	0	0	0	1	0	1	0	0	0	0	0	0	0	0	0	0	0	0	0	0	0	1	1	0	0
Mix156	0	0	0	0	0	0	0	0	1	0	0	0	0	0	0	0	0	1	0	0	0	0	0	1	0	0	0	0	1	0	1	0	0	0	0
Mix157	0	0	0	0	0	0	0	1	0	0	0	0	0	0	0	0	0	0	0	0	0	0	0	1	1	0	1	0	0	0	0	0	0	0	1
Mix158	0	0	0	1	1	1	0	0	0	0	0	0	0	0	0	0	0	0	0	0	0	0	0	0	0	0	1	0	0	0	1	0	0	0	0
Mix159	0	0	0	1	0	0	0	0	0	0	0	1	1	1	0	0	0	0	0	0	0	0	0	0	0	0	0	0	0	0	0	0	0	1	0
Mix160	0	0	1	1	0	0	0	0	0	0	0	0	1	0	0	0	0	0	0	0	0	0	1	0	0	0	0	0	0	0	0	1	0	0	0
Mix161	0	0	0	1	0	0	0	0	1	0	0	0	0	0	0	0	0	0	0	0	0	1	0	0	1	0	0	0	0	0	0	0	0	1	0
Mix162	1	0	1	0	0	1	0	0	1	0	0	0	0	0	0	0	0	1	0	0	0	0	0	0	0	0	0	0	0	0	0	0	0	0	0
Mix163	0	0	0	0	0	0	0	0	1	1	0	0	0	1	0	0	0	0	0	0	0	1	0	0	0	0	0	0	0	0	0	0	1	0	0
Mix164	0	0	0	0	0	0	0	0	0	0	0	0	0	0	0	0	0	0	0	0	0	1	1	0	0	0	1	1	0	1	0	0	0	0	0
Mix165	0	0	0	0	0	0	1	1	0	0	0	0	0	0	1	0	0	0	0	0	0	0	0	0	0	1	0	1	0	0	0	0	0	0	0
Mix166	0	0	1	0	0	0	0	0	0	0	0	1	0	0	0	0	0	0	0	0	0	0	0	0	0	1	1	0	0	0	1	0	0	0	0
Mix167	0	0	0	1	0	1	0	0	0	0	0	0	1	0	0	0	0	0	0	1	1	0	0	0	0	0	0	0	0	0	0	0	0	0	0
Mix168	0	0	0	1	1	1	0	0	0	0	0	0	0	0	0	0	0	0	1	0	0	0	0	0	1	0	0	0	0	0	0	0	0	0	0
Mix169	0	0	1	0	0	0	0	0	0	0	0	1	0	0	0	0	1	0	0	0	0	0	0	0	0	0	0	0	1	0	0	0	1	0	0
Mix170	0	0	0	0	0	1	1	0	0	1	1	0	0	0	0	0	0	0	0	0	0	0	0	0	0	0	0	0	0	1	0	0	0	0	0
Mix171	0	0	0	0	0	0	0	0	0	0	0	0	0	0	0	0	1	0	0	0	0	0	1	0	0	0	0	1	0	1	0	0	0	0	1
Mix172	0	0	0	0	0	0	0	0	0	0	0	0	1	0	0	1	0	1	0	0	0	0	0	0	0	0	0	0	0	0	0	1	0	0	1
Mix173	0	0	0	0	0	0	0	1	0	1	0	0	0	0	0	0	0	0	0	0	1	0	0	0	0	0	0	0	1	0	1	0	0	0	0
Mix174	0	0	0	0	0	0	0	0	1	0	0	0	0	0	0	1	0	1	0	0	1	0	0	0	0	1	0	0	0	0	0	0	0	0	0
Mix175	0	0	0	0	0	0	0	0	0	0	1	0	0	1	0	1	0	0	0	0	0	0	0	0	0	0	0	0	0	0	1	0	0	0	1
Mix176	0	0	0	0	0	0	0	0	0	0	0	1	1	1	0	0	0	0	0	1	0	0	0	0	1	0	0	0	0	0	0	0	0	0	0
Mix177	0	0	0	0	0	0	0	1	0	0	0	0	0	0	0	0	0	1	0	0	0	0	0	1	0	0	0	1	1	0	0	0	0	0	0
Mix178	0	0	0	0	0	0	1	0	0	1	1	0	0	1	0	0	0	0	0	0	0	0	0	0	0	0	0	0	0	0	0	0	0	0	1
Mix179	0	0	0	0	0	0	0	0	0	0	0	0	0	0	0	0	0	0	0	0	1	1	0	0	1	0	0	0	0	0	1	0	0	0	1
Mix180	0	0	0	0	0	0	0	0	1	0	0	0	0	1	0	1	0	0	0	0	0	0	0	0	1	0	0	0	0	1	0	0	0	0	0
Mix181	0	1	0	0	1	0	0	1	0	0	0	0	0	0	0	0	0	0	0	0	0	0	0	0	0	0	0	0	0	0	1	0	1	0	0
Mix182	0	0	1	0	0	1	0	0	0	0	0	0	0	0	0	0	0	0	0	0	0	0	0	0	0	0	1	1	0	0	0	0	0	1	0
Mix183	1	1	0	0	0	0	0	0	0	0	0	0	0	1	0	0	0	0	0	0	0	0	0	1	0	0	0	0	0	0	1	0	0	0	0
Mix184	0	0	0	0	0	0	0	1	0	0	0	0	0	0	0	0	0	0	1	0	0	0	0	1	0	1	0	1	0	0	0	0	0	0	0
Mix185	0	1	0	0	0	0	0	0	0	0	0	0	0	1	0	0	0	0	0	0	0	0	0	0	1	0	1	1	0	0	0	0	0	0	0
Mix186	0	0	0	0	1	0	0	1	0	0	0	1	0	0	0	0	0	0	1	0	0	0	0	0	0	0	0	0	0	0	0	0	0	1	0
Mix187	0	0	0	1	0	1	0	0	0	0	0	1	0	0	0	1	0	0	0	0	0	0	1	0	0	0	0	0	0	0	0	0	0	0	0
Mix188	1	0	0	0	0	0	0	1	0	0	0	0	0	0	0	0	0	0	0	0	0	0	0	0	0	0	0	1	0	1	0	0	1	0	0
Mix189	0	0	0	0	1	0	0	0	0	0	0	0	0	0	0	0	0	0	1	0	1	0	1	0	0	0	0	0	0	1	0	0	0	0	0
Mix190	1	0	0	1	0	0	0	0	0	0	0	0	0	0	0	0	0	1	1	0	0	0	0	0	0	0	0	0	0	0	0	0	1	0	0
Mix191	0	0	0	0	0	1	0	0	0	0	0	0	1	0	0	0	0	0	0	0	1	0	0	0	0	0	1	1	0	0	0	0	0	0	0
Mix192	0	0	0	0	0	0	0	0	0	0	1	0	0	0	0	1	0	0	0	0	0	1	0	0	0	1	0	0	0	0	0	0	0	0	1
Mix193	0	0	0	1	0	0	0	0	0	0	1	0	0	0	1	1	0	0	0	0	0	0	0	0	0	0	0	1	0	0	0	0	0	0	0
Mix194	0	0	0	0	1	0	1	0	0	0	1	0	0	0	1	0	1	0	0	0	0	0	0	0	0	0	0	0	0	0	0	0	0	0	0
Mix195	0	0	0	0	0	0	0	0	0	0	0	1	0	0	0	0	1	0	0	0	0	0	0	0	0	0	0	1	0	1	0	0	0	0	1
Mix196	0	0	0	0	0	0	1	0	0	0	0	0	0	0	0	0	1	0	0	0	0	0	0	0	0	1	1	0	0	0	0	0	0	1	0
Mix197	0	0	0	0	0	0	1	0	0	0	0	0	0	0	1	0	0	0	0	0	0	0	0	0	0	1	0	1	0	0	1	0	0	0	0
Mix198	0	0	0	0	1	0	1	0	0	0	0	0	0	1	0	0	0	0	0	0	0	1	0	0	0	1	0	0	0	0	0	0	0	0	0
Mix199	0	1	0	0	1	0	0	0	0	0	0	1	1	0	0	0	0	0	0	0	0	0	0	0	1	0	0	0	0	0	0	0	0	0	0
Mix200	0	0	1	1	1	0	0	0	0	0	1	0	0	0	0	0	0	0	0	0	0	0	0	0	0	0	0	0	0	0	0	1	0	0	0
Mix201	0	1	0	1	0	0	0	0	0	0	0	0	0	0	0	0	0	0	0	0	0	0	0	0	0	0	1	0	0	1	0	0	0	1	0
Mix202	1	1	0	0	0	0	1	0	0	0	1	0	0	0	0	0	0	1	0	0	0	0	0	0	0	0	0	0	0	0	0	0	0	0	0
Mix203	0	0	0	0	0	1	0	0	0	0	0	0	0	0	0	0	0	0	0	1	0	1	0	0	0	0	0	0	0	0	1	0	0	1	0
Mix204	0	0	0	0	0	0	0	1	0	0	0	0	0	0	0	0	1	0	1	0	1	0	0	0	0	0	1	0	0	0	0	0	0	0	0
Mix205	0	0	0	0	0	0	0	0	0	0	0	0	0	0	0	0	1	0	0	0	0	1	0	0	0	0	0	1	1	0	0	1	0	0	0
Mix206	1	1	0	0	0	0	0	0	1	0	0	0	0	0	0	0	0	0	0	1	0	0	0	0	0	0	0	0	0	0	0	0	0	1	0
Mix207	0	0	0	0	0	1	0	0	0	0	0	0	1	0	0	1	0	0	0	0	0	0	0	0	0	0	1	1	0	0	0	0	0	0	0

## Sheet: Mini5SynComScreenTotalColon.
Clean data of total bacterial colonization (either pathogen or commensal) in Mini5SynCom screen
Uid	Box	Plant	Experiment	Mix	Infection	FigureLabel	IncludedAnalysis	PlantWeight	NormPlantWeight	LogCFUgFW	NormLogCFUgFW	Commensal_LogCFUgFW
1_1	1	1	Exp1	axenic	NI	axenic_NI	TRUE	35.4	1.00283	NA	NA	NA
1_2	1	2	Exp1	axenic	NI	axenic_NI	TRUE	17.9	0.507082	NA	NA	NA
1_3	1	3	Exp1	axenic	NI	axenic_NI	TRUE	34.7	0.983003	NA	NA	NA
1_4	1	4	Exp1	axenic	NI	axenic_NI	TRUE	43.1	1.22096	NA	NA	NA
10_1	10	1	Exp1	Mix1	Pst	Mix1	TBD	28.6	0.810198	7.44672	-1.551	8.23912
10_2	10	2	Exp1	Mix1	Pst	Mix1	TBD	35.4	1.00283	9.22915	0.231428	8.48119
10_3	10	3	Exp1	Mix1	Pst	Mix1	TBD	42.2	1.19547	7.71711	-1.28061	8.28638
10_4	10	4	Exp1	Mix1	Pst	Mix1	TBD	20.3	0.575071	8.29456	-0.703156	8.44069
100_1	100	1	Exp2	Mix82	Pst	Mix82	TRUE	38.3	1.08499	4.01886	-4.89302	8.70371
100_2	100	2	Exp2	Mix82	Pst	Mix82	TRUE	47.5	1.34561	5.98606	-2.92582	8.25982
100_3	100	3	Exp2	Mix82	Pst	Mix82	TRUE	26.8	0.759207	4.8729	-4.03899	8.73977
100_4	100	4	Exp2	Mix82	Pst	Mix82	TRUE	27.8	0.787535	4.15802	-4.75387	8.6234
101_1	101	1	Exp2	Mix83	Pst	Mix83	TRUE	33	0.934844	6.95861	-1.95327	7.90571
101_2	101	2	Exp2	Mix83	Pst	Mix83	TRUE	23.5	0.665722	7.97135	-0.940526	8.4563
101_3	101	3	Exp2	Mix83	Pst	Mix83	TRUE	19.8	0.560907	8.60642	-0.305456	8.82653
101_4	101	4	Exp2	Mix83	Pst	Mix83	TRUE	6.5	0.184136	8.69224	-0.219644	9.1236
102_1	102	1	Exp2	Mix84	Pst	Mix84	TRUE	31.9	0.903683	8.19518	-0.716701	8.06206
102_2	102	2	Exp2	Mix84	Pst	Mix84	TRUE	17.7	0.501416	8.09445	-0.817431	8.1866
102_3	102	3	Exp2	Mix84	Pst	Mix84	TRUE	36.5	1.03399	7.21586	-1.69602	7.84595
102_4	102	4	Exp2	Mix84	Pst	Mix84	TRUE	34.4	0.974504	7.46344	-1.44844	7.92283
103_1	103	1	Exp2	Mix85	Pst	Mix85	TRUE	13.8	0.390935	9.16115	0.24927	9.55138
103_2	103	2	Exp2	Mix85	Pst	Mix85	TRUE	32.6	0.923513	7.74205	-1.16983	8.536
103_3	103	3	Exp2	Mix85	Pst	Mix85	TRUE	21.1	0.597734	9.12288	0.210995	9.40098
103_4	103	4	Exp2	Mix85	Pst	Mix85	TRUE	39.6	1.12181	4.70333	-4.20855	8.1379
104_1	104	1	Exp2	Mix86	Pst	Mix86	TRUE	34.5	0.977337	6.06424	-2.84764	7.98852
104_2	104	2	Exp2	Mix86	Pst	Mix86	TRUE	41	1.16147	5.68825	-3.22363	8.41741
104_3	104	3	Exp2	Mix86	Pst	Mix86	TRUE	54.8	1.55241	4.51649	-4.39539	8.04512
104_4	104	4	Exp2	Mix86	Pst	Mix86	TRUE	56.9	1.6119	6.14798	-2.7639	8.13025
105_1	105	1	Exp2	Mix87	Pst	Mix87	TRUE	41.5	1.17564	4.68298	-4.2289	8.43733
105_2	105	2	Exp2	Mix87	Pst	Mix87	TRUE	34.7	0.983003	4.6058	-4.30608	8.317
105_3	105	3	Exp2	Mix87	Pst	Mix87	TRUE	41.6	1.17847	3.63618	-5.2757	8.24778
105_4	105	4	Exp2	Mix87	Pst	Mix87	TRUE	27.6	0.78187	4.86012	-4.05176	8.28172
106_1	106	1	Exp2	Mix88	Pst	Mix88	TRUE	37.4	1.05949	7.6824	-1.22948	8.35552
106_2	106	2	Exp2	Mix88	Pst	Mix88	TRUE	26	0.736544	7.48812	-1.42376	8.55257
106_3	106	3	Exp2	Mix88	Pst	Mix88	TRUE	65	1.84136	4.09018	-4.8217	7.78915
106_4	106	4	Exp2	Mix88	Pst	Mix88	TRUE	45.7	1.29462	4.24317	-4.66871	8.0066
107_1	107	1	Exp2	Mix89	Pst	Mix89	TRUE	34.3	0.971671	7.12746	-1.78442	8.33158
107_2	107	2	Exp2	Mix89	Pst	Mix89	TRUE	31.1	0.88102	7.1093	-1.80258	8.14272
107_3	107	3	Exp2	Mix89	Pst	Mix89	TRUE	34.2	0.968839	7.16494	-1.74694	7.97112
107_4	107	4	Exp2	Mix89	Pst	Mix89	TRUE	20.3	0.575071	7.16963	-1.74226	7.90946
108_1	108	1	Exp2	Mix90	Pst	Mix90	TRUE	38.6	1.09348	6.49259	-2.41929	7.97926
108_2	108	2	Exp2	Mix90	Pst	Mix90	TRUE	37.1	1.05099	5.33372	-3.57816	8.06611
108_3	108	3	Exp2	Mix90	Pst	Mix90	TRUE	36.3	1.02833	7.74112	-1.17076	8.36849
108_4	108	4	Exp2	Mix90	Pst	Mix90	TRUE	33.9	0.96034	6.54898	-2.3629	7.95267
109_1	109	1	Exp2	Mix91	Pst	Mix91	TRUE	42.9	1.2153	6.87269	-2.03919	8.60105
109_2	109	2	Exp2	Mix91	Pst	Mix91	TRUE	40.2	1.13881	7.05853	-1.85335	8.38522
109_3	109	3	Exp2	Mix91	Pst	Mix91	TRUE	36.7	1.03966	6.43533	-2.47655	8.56887
109_4	109	4	Exp2	Mix91	Pst	Mix91	TRUE	36	1.01983	8.02348	-0.888399	8.48033
11_1	11	1	Exp1	Mix2	Pst	Mix2	TBD	40.8	1.15581	8.29243	-0.70529	8.98791
11_2	11	2	Exp1	Mix2	Pst	Mix2	TBD	45.7	1.29462	8.11824	-0.879485	8.5442
11_3	11	3	Exp1	Mix2	Pst	Mix2	TBD	27.1	0.767705	8.34518	-0.652538	8.61
11_4	11	4	Exp1	Mix2	Pst	Mix2	TBD	60.1	1.70255	7.82319	-1.17453	8.66579
110_1	110	1	Exp2	Mix92	Pst	Mix92	TRUE	67.7	1.91785	8.42468	-0.487197	8.51655
110_2	110	2	Exp2	Mix92	Pst	Mix92	TRUE	26.2	0.74221	8.22515	-0.686729	9.27718
110_3	110	3	Exp2	Mix92	Pst	Mix92	TRUE	57.6	1.63173	7.54061	-1.37127	8.85363
110_4	110	4	Exp2	Mix92	Pst	Mix92	TRUE	19.3	0.546742	8.19156	-0.720317	9.10608
111_1	111	1	Exp2	Mix93	Pst	Mix93	TRUE	20.4	0.577904	7.94564	-0.966238	8.38585
111_2	111	2	Exp2	Mix93	Pst	Mix93	TRUE	29.4	0.832861	8.13371	-0.778168	8.63886
111_3	111	3	Exp2	Mix93	Pst	Mix93	TRUE	41.2	1.16714	7.64038	-1.27151	8.44048
111_4	111	4	Exp2	Mix93	Pst	Mix93	TRUE	27.3	0.773371	7.27984	-1.63204	8.27311
112_1	112	1	Exp2	Mix94	Pst	Mix94	TRUE	12.1	0.342776	9.21824	0.306364	9.24191
112_2	112	2	Exp2	Mix94	Pst	Mix94	TRUE	36.1	1.02266	6.64661	-2.26527	7.8227
112_3	112	3	Exp2	Mix94	Pst	Mix94	TRUE	12.9	0.365439	8.26962	-0.642259	8.49147
112_4	112	4	Exp2	Mix94	Pst	Mix94	TRUE	21.1	0.597734	7.97675	-0.935133	7.65799
113_1	113	1	Exp2	Mix95	Pst	Mix95	TRUE	37	1.04816	7.4318	-1.48008	8.39935
113_2	113	2	Exp2	Mix95	Pst	Mix95	TRUE	39.4	1.11615	4.00656	-4.90532	7.83907
113_3	113	3	Exp2	Mix95	Pst	Mix95	TRUE	41.1	1.16431	5.53229	-3.37959	7.5815
113_4	113	4	Exp2	Mix95	Pst	Mix95	TRUE	40.6	1.15014	4.99353	-3.91835	8.33596
114_1	114	1	Exp2	Mix96	Pst	Mix96	TRUE	45.4	1.28612	5.945	-2.96688	7.82582
114_2	114	2	Exp2	Mix96	Pst	Mix96	TRUE	33.7	0.954674	5.7734	-3.13848	8.01891
114_3	114	3	Exp2	Mix96	Pst	Mix96	TRUE	46.6	1.32011	6.10977	-2.80212	7.91595
114_4	114	4	Exp2	Mix96	Pst	Mix96	TRUE	20.3	0.575071	5.47066	-3.44123	8.27684
115_1	115	1	Exp2	Mix97	Pst	Mix97	TRUE	31.6	0.895184	8.0801	-0.831784	8.19579
115_2	115	2	Exp2	Mix97	Pst	Mix97	TRUE	33.2	0.94051	8.08092	-0.830959	8.27405
115_3	115	3	Exp2	Mix97	Pst	Mix97	TRUE	36.3	1.02833	8.08355	-0.828334	8.26746
115_4	115	4	Exp2	Mix97	Pst	Mix97	TRUE	10.4	0.294618	8.81548	-0.096405	9.0196
116_1	116	1	Exp2	Mix98	Pst	Mix98	TRUE	31.3	0.886686	8.08424	-0.827641	8.64809
116_2	116	2	Exp2	Mix98	Pst	Mix98	TRUE	19.3	0.546742	8.46263	-0.44925	8.89629
116_3	116	3	Exp2	Mix98	Pst	Mix98	TRUE	20.6	0.583569	8.62063	-0.291249	9.11036
116_4	116	4	Exp2	Mix98	Pst	Mix98	TRUE	21.2	0.600567	8.38967	-0.522213	8.56798
117_1	117	1	Exp2	Mix99	Pst	Mix99	TRUE	40.2	1.13881	4.6968	-4.21508	7.98011
117_2	117	2	Exp2	Mix99	Pst	Mix99	TRUE	28.3	0.8017	4.62739	-4.28449	7.92842
117_3	117	3	Exp2	Mix99	Pst	Mix99	TRUE	23.9	0.677054	4.92263	-3.98925	8.10448
117_4	117	4	Exp2	Mix99	Pst	Mix99	TRUE	53.7	1.52125	4.34921	-4.56267	7.70459
118_1	118	1	Exp2	Mix100	Pst	Mix100	TRUE	39.2	1.11048	6.00877	-2.90311	7.95326
118_2	118	2	Exp2	Mix100	Pst	Mix100	TRUE	47.9	1.35694	6.09782	-2.81406	7.80254
118_3	118	3	Exp2	Mix100	Pst	Mix100	TRUE	45.1	1.27762	4.94788	-3.964	8.1934
118_4	118	4	Exp2	Mix100	Pst	Mix100	TRUE	48.4	1.3711	6.39434	-2.51754	7.8203
119_1	119	1	Exp2	Mix101	Pst	Mix101	TRUE	48.6	1.37677	4.91542	-3.99646	8.1707
119_2	119	2	Exp2	Mix101	Pst	Mix101	TRUE	43.9	1.24363	5.65857	-3.25332	8.3812
119_3	119	3	Exp2	Mix101	Pst	Mix101	TRUE	49.8	1.41076	4.90483	-4.00705	8.32643
119_4	119	4	Exp2	Mix101	Pst	Mix101	TRUE	19.6	0.555241	7.00877	-1.90311	9.01567
12_1	12	1	Exp1	Mix3	Pst	Mix3	TRUE	34.8	0.985836	5.45842	-3.5393	8.4029
12_2	12	2	Exp1	Mix3	Pst	Mix3	TRUE	42.4	1.20113	3.62791	-5.36981	8.27572
12_3	12	3	Exp1	Mix3	Pst	Mix3	TRUE	36.6	1.03683	5.21467	-3.78305	8.44682
12_4	12	4	Exp1	Mix3	Pst	Mix3	TRUE	52	1.47309	5.36318	-3.63454	8.76915
120_1	120	1	Exp2	Mix102	Pst	Mix102	TRUE	39.5	1.11898	7.1358	-1.77608	8.12604
120_2	120	2	Exp2	Mix102	Pst	Mix102	TRUE	28.1	0.796034	7.75541	-1.15647	8.01069
120_3	120	3	Exp2	Mix102	Pst	Mix102	TRUE	42.3	1.1983	6.97572	-1.93616	7.72391
120_4	120	4	Exp2	Mix102	Pst	Mix102	TRUE	32.3	0.915014	8.28319	-0.628691	8.73631
121_1	121	1	Exp2	Mix103	Pst	Mix103	TRUE	24.5	0.694051	7.38899	-1.5229	8.33347
121_2	121	2	Exp2	Mix103	Pst	Mix103	TRUE	15.7	0.444759	7.63661	-1.27527	8.79355
121_3	121	3	Exp2	Mix103	Pst	Mix103	TRUE	19	0.538244	9.10146	0.189577	9.49824
121_4	121	4	Exp2	Mix103	Pst	Mix103	TRUE	14.4	0.407932	8.34679	-0.565093	9.02803
122_1	122	1	Exp2	Mix104	Pst	Mix104	TRUE	5.7	0.161473	8.7756	-0.136276	9.27432
122_2	122	2	Exp2	Mix104	Pst	Mix104	TRUE	26.2	0.74221	6.5817	-2.33018	7.82721
122_3	122	3	Exp2	Mix104	Pst	Mix104	TRUE	29.8	0.844193	8.0029	-0.908976	8.39266
122_4	122	4	Exp2	Mix104	Pst	Mix104	TRUE	14.5	0.410765	8.41842	-0.493465	8.04275
123_1	123	1	Exp2	Mix105	Pst	Mix105	TRUE	18.4	0.521246	8.88131	-0.0305703	9
123_2	123	2	Exp2	Mix105	Pst	Mix105	TRUE	34.1	0.966006	7.88222	-1.02966	8.20284
123_3	123	3	Exp2	Mix105	Pst	Mix105	TRUE	33	0.934844	6.73676	-2.17512	8.7463
123_4	123	4	Exp2	Mix105	Pst	Mix105	TRUE	37.4	1.05949	7.80734	-1.10454	7.8617
124_1	124	1	Exp2	Mix106	Pst	Mix106	TRUE	32	0.906516	7.57403	-1.33785	8.40654
124_2	124	2	Exp2	Mix106	Pst	Mix106	TRUE	42.7	1.20963	6.78455	-2.12734	8.18648
124_3	124	3	Exp2	Mix106	Pst	Mix106	TRUE	27.1	0.767705	5.34518	-3.5667	8.0499
124_4	124	4	Exp2	Mix106	Pst	Mix106	TRUE	24.3	0.688385	7.23764	-1.67424	8.32366
125_1	125	1	Exp2	Mix107	Pst	Mix107	TRUE	24.8	0.70255	7.249	-1.66288	8.47243
125_2	125	2	Exp2	Mix107	Pst	Mix107	TRUE	29.7	0.84136	7.03239	-1.87949	7.96181
125_3	125	3	Exp2	Mix107	Pst	Mix107	TRUE	28.6	0.810198	8.32179	-0.590095	8.27923
125_4	125	4	Exp2	Mix107	Pst	Mix107	TRUE	33.9	0.96034	6.88477	-2.02711	7.90437
126_1	126	1	Exp2	Mix108	Pst	Mix108	TRUE	29	0.82153	7.79287	-1.11901	9.03398
126_2	126	2	Exp2	Mix108	Pst	Mix108	TRUE	26.2	0.74221	7.78582	-1.12606	9.11826
126_3	126	3	Exp2	Mix108	Pst	Mix108	TRUE	32.1	0.909348	7.90847	-1.00341	9.26346
126_4	126	4	Exp2	Mix108	Pst	Mix108	TRUE	29.6	0.838527	5.82974	-3.08214	8.4571
127_1	127	1	Exp2	Mix109	Pst	Mix109	TRUE	24.4	0.691218	7.91364	-0.99824	8.9373
127_2	127	2	Exp2	Mix109	Pst	Mix109	TRUE	8.1	0.229462	8.34679	-0.565093	8.93909
127_3	127	3	Exp2	Mix109	Pst	Mix109	TRUE	23.2	0.657224	7.5376	-1.37428	8.57899
127_4	127	4	Exp2	Mix109	Pst	Mix109	TRUE	14	0.396601	8.43366	-0.478225	9.26482
128_1	128	1	Exp2	Mix110	Pst	Mix110	TRUE	26.3	0.745042	8.27901	-0.632866	8.24656
128_2	128	2	Exp2	Mix110	Pst	Mix110	TRUE	24.6	0.696884	7.41524	-1.49664	8.38139
128_3	128	3	Exp2	Mix110	Pst	Mix110	TRUE	27.9	0.790368	7.75852	-1.15336	8.20567
128_4	128	4	Exp2	Mix110	Pst	Mix110	TRUE	16	0.453258	8.87506	-0.0368193	8.77815
129_1	129	1	Exp2	Mix111	Pst	Mix111	TRUE	24.1	0.68272	8.0951	-0.816776	8.80887
129_2	129	2	Exp2	Mix111	Pst	Mix111	TRUE	34.5	0.977337	7.6663	-1.24558	8.69161
129_3	129	3	Exp2	Mix111	Pst	Mix111	TRUE	33.5	0.949008	7.67908	-1.23281	8.61357
129_4	129	4	Exp2	Mix111	Pst	Mix111	TRUE	26.5	0.750708	7.17881	-1.73307	8.42433
13_1	13	1	Exp1	Mix4	Pst	Mix4	TRUE	45.5	1.28895	7.24508	-1.75264	8.75023
13_2	13	2	Exp1	Mix4	Pst	Mix4	TRUE	49.9	1.4136	6.92515	-2.07257	8.47915
13_3	13	3	Exp1	Mix4	Pst	Mix4	TRUE	44.3	1.25496	6.49972	-2.498	8.45534
13_4	13	4	Exp1	Mix4	Pst	Mix4	TRUE	38.1	1.07932	6.72011	-2.27761	8.67241
130_1	130	1	Exp2	Mix112	Pst	Mix112	TRUE	15.1	0.427762	9.26818	0.356301	9.15548
130_2	130	2	Exp2	Mix112	Pst	Mix112	TRUE	24.1	0.68272	8.39613	-0.515746	8.79059
130_3	130	3	Exp2	Mix112	Pst	Mix112	TRUE	60.2	1.70538	8.36653	-0.545349	8.48898
130_4	130	4	Exp2	Mix112	Pst	Mix112	TRUE	17.3	0.490085	8.90808	-0.00379859	9.04526
131_1	131	1	Exp2	Mix113	Pst	Mix113	TRUE	43.2	1.2238	6.51064	-2.40124	7.84739
131_2	131	2	Exp2	Mix113	Pst	Mix113	TRUE	46.3	1.31161	4.93648	-3.9754	8.0299
131_3	131	3	Exp2	Mix113	Pst	Mix113	TRUE	41.1	1.16431	5.72858	-3.1833	8.19234
131_4	131	4	Exp2	Mix113	Pst	Mix113	TRUE	36.9	1.04533	5.734	-3.17788	7.71627
132_1	132	1	Exp2	Mix114	Pst	Mix114	TRUE	9.7	0.274788	8.4282	-0.483679	8.8608
132_2	132	2	Exp2	Mix114	Pst	Mix114	TRUE	33.3	0.943343	6.98271	-1.92917	8.07962
132_3	132	3	Exp2	Mix114	Pst	Mix114	TRUE	41.4	1.1728	6.91448	-1.9974	8.23057
132_4	132	4	Exp2	Mix114	Pst	Mix114	TRUE	38.8	1.09915	6.5573	-2.35458	8.29653
133_1	133	1	Exp2	Mix115	Pst	Mix115	TRUE	46.5	1.31728	7.67497	-1.23691	8.65724
133_2	133	2	Exp2	Mix115	Pst	Mix115	TRUE	61.8	1.75071	7.58922	-1.32266	8.58045
133_3	133	3	Exp2	Mix115	Pst	Mix115	TRUE	43.6	1.23513	6.86566	-2.04622	8.70765
133_4	133	4	Exp2	Mix115	Pst	Mix115	TRUE	39.1	1.10765	7.487	-1.42488	8.68749
134_1	134	1	Exp2	Mix116	Pst	Mix116	TRUE	30.1	0.852691	4.12349	-4.78839	8.67004
134_2	134	2	Exp2	Mix116	Pst	Mix116	TRUE	42.5	1.20397	4.2747	-4.63718	8.54886
134_3	134	3	Exp2	Mix116	Pst	Mix116	TRUE	21.6	0.611898	7.00797	-1.90391	8.60206
134_4	134	4	Exp2	Mix116	Pst	Mix116	TRUE	26.7	0.756374	4.17555	-4.73633	8.70703
135_1	135	1	Exp2	Mix117	Pst	Mix117	TRUE	49.1	1.39093	8.00789	-0.903992	8.13629
135_2	135	2	Exp2	Mix117	Pst	Mix117	TRUE	37.3	1.05666	7.20644	-1.70544	7.58665
135_3	135	3	Exp2	Mix117	Pst	Mix117	TRUE	32.1	0.909348	8.41777	-0.494106	7.7768
135_4	135	4	Exp2	Mix117	Pst	Mix117	TRUE	22.6	0.640227	7.49099	-1.42089	7.62086
136_1	136	1	Exp2	Mix118	Pst	Mix118	TRUE	25	0.708215	8.15836	-0.753518	8.8396
136_2	136	2	Exp2	Mix118	Pst	Mix118	TRUE	16.3	0.461756	8.31929	-0.592589	8.98757
136_3	136	3	Exp2	Mix118	Pst	Mix118	TRUE	23.4	0.66289	8.10791	-0.803975	8.68616
136_4	136	4	Exp2	Mix118	Pst	Mix118	TRUE	18.3	0.518414	8.94167	0.0297884	9.16439
137_1	137	1	Exp2	Mix119	Pst	Mix119	TRUE	43.2	1.2238	4.61979	-4.29209	8.47173
137_2	137	2	Exp2	Mix119	Pst	Mix119	TRUE	42.6	1.2068	4.97265	-3.93923	8.51919
137_3	137	3	Exp2	Mix119	Pst	Mix119	TRUE	35.7	1.01133	4.74836	-4.16352	8.21965
137_4	137	4	Exp2	Mix119	Pst	Mix119	TRUE	30.7	0.869688	6.85528	-2.0566	8.50231
138_1	138	1	Exp2	Mix120	Pst	Mix120	TRUE	26.2	0.74221	8.02886	-0.883024	8.12824
138_2	138	2	Exp2	Mix120	Pst	Mix120	TRUE	29.6	0.838527	8.03386	-0.878022	8.7151
138_3	138	3	Exp2	Mix120	Pst	Mix120	TRUE	23.2	0.657224	8.19081	-0.721066	8.65818
138_4	138	4	Exp2	Mix120	Pst	Mix120	TRUE	45.9	1.30028	7.03716	-1.87472	8.61785
139_1	139	1	Exp2	Mix121	Pst	Mix121	TRUE	36.4	1.03116	4.88606	-4.02582	8.36729
139_2	139	2	Exp2	Mix121	Pst	Mix121	TRUE	24.4	0.691218	5.08973	-3.82215	8.54912
139_3	139	3	Exp2	Mix121	Pst	Mix121	TRUE	35.9	1.017	8.27741	-0.634466	8.38939
139_4	139	4	Exp2	Mix121	Pst	Mix121	TRUE	26.6	0.753541	4.87615	-4.03573	8.35902
14_1	14	1	Exp1	Mix5	Pst	Mix5	TRUE	40.3	1.14164	6.17285	-2.82487	8.52823
14_2	14	2	Exp1	Mix5	Pst	Mix5	TRUE	53.5	1.51558	6.17474	-2.82298	8.60287
14_3	14	3	Exp1	Mix5	Pst	Mix5	TRUE	50.6	1.43343	4.59688	-4.40084	8.42939
14_4	14	4	Exp1	Mix5	Pst	Mix5	TRUE	71.6	2.02833	4.92324	-4.07448	8.3704
140_1	140	1	Exp2	Mix122	Pst	Mix122	TRUE	37.9	1.07365	4.02342	-4.88846	8.16955
140_2	140	2	Exp2	Mix122	Pst	Mix122	TRUE	53.1	1.50425	4.87697	-4.03492	7.98418
140_3	140	3	Exp2	Mix122	Pst	Mix122	TRUE	38.8	1.09915	4.7122	-4.19968	8.2685
140_4	140	4	Exp2	Mix122	Pst	Mix122	TRUE	45.3	1.28329	4.64493	-4.26695	7.75214
141_1	141	1	Exp2	Mix123	Pst	Mix123	TRUE	42.5	1.20397	3.97367	-4.93821	8.54421
141_2	141	2	Exp2	Mix123	Pst	Mix123	TRUE	39.1	1.10765	4.31091	-4.60097	8.49843
141_3	141	3	Exp2	Mix123	Pst	Mix123	TRUE	27.8	0.787535	4.85699	-4.0549	7.76008
141_4	141	4	Exp2	Mix123	Pst	Mix123	TRUE	19.7	0.558074	5.64003	-3.27185	8.25208
142_1	142	1	Exp2	Mix124	Pst	Mix124	TRUE	68.1	1.92918	3.945	-4.96688	8.00444
142_2	142	2	Exp2	Mix124	Pst	Mix124	TRUE	43.5	1.23229	3.96357	-4.94831	7.96357
142_3	142	3	Exp2	Mix124	Pst	Mix124	TRUE	56.7	1.60623	3.50169	-5.41019	8.40478
142_4	142	4	Exp2	Mix124	Pst	Mix124	TRUE	53	1.50142	4.57675	-4.33513	8.13306
143_1	143	1	Exp2	Mix125	Pst	Mix125	TRUE	33.3	0.943343	7.1588	-1.75308	8.73858
143_2	143	2	Exp2	Mix125	Pst	Mix125	TRUE	23.8	0.674221	6.12857	-2.78331	8.88445
143_3	143	3	Exp2	Mix125	Pst	Mix125	TRUE	27.5	0.779037	6.90309	-2.00879	8.66788
143_4	143	4	Exp2	Mix125	Pst	Mix125	TRUE	28.8	0.815864	6.68674	-2.22514	8.1597
144_1	144	1	Exp2	Mix126	Pst	Mix126	TRUE	34.8	0.985836	7.71369	-1.19819	8.37854
144_2	144	2	Exp2	Mix126	Pst	Mix126	TRUE	31.8	0.90085	7.84	-1.07188	8.48702
144_3	144	3	Exp2	Mix126	Pst	Mix126	TRUE	49	1.3881	7.51392	-1.39796	8.34
144_4	144	4	Exp2	Mix126	Pst	Mix126	TRUE	45.1	1.27762	6.94788	-1.964	8.16273
145_1	145	1	Exp2	Mix127	Pst	Mix127	TRUE	36.3	1.02833	4.74112	-4.17076	8.73057
145_2	145	2	Exp2	Mix127	Pst	Mix127	TRUE	39.7	1.12465	4.70224	-4.20964	8.34569
145_3	145	3	Exp2	Mix127	Pst	Mix127	TRUE	38	1.07649	5.19837	-3.71351	8.74161
145_4	145	4	Exp2	Mix127	Pst	Mix127	TRUE	36.7	1.03966	5.63945	-3.27243	8.97391
146_1	146	1	Exp2	Mix128	Pst	Mix128	TRUE	29.7	0.84136	7.03239	-1.87949	8.05358
146_2	146	2	Exp2	Mix128	Pst	Mix128	TRUE	31.9	0.903683	6.97333	-1.93855	8.20548
146_3	146	3	Exp2	Mix128	Pst	Mix128	TRUE	28.2	0.798867	8.21251	-0.699372	8.83666
146_4	146	4	Exp2	Mix128	Pst	Mix128	TRUE	24.6	0.696884	8.11421	-0.797666	8.30455
147_1	147	1	Exp2	Mix129	Pst	Mix129	TRUE	38	1.07649	6.19837	-2.71351	8.18064
147_2	147	2	Exp2	Mix129	Pst	Mix129	TRUE	33.3	0.943343	6.25571	-2.65617	7.98271
147_3	147	3	Exp2	Mix129	Pst	Mix129	TRUE	29	0.82153	5.44069	-3.47119	8.39493
147_4	147	4	Exp2	Mix129	Pst	Mix129	TRUE	24.7	0.699717	6.38545	-2.52643	8.19163
148_1	148	1	Exp2	Mix130	Pst	Mix130	TRUE	34.5	0.977337	4.76321	-4.14867	8.19778
148_2	148	2	Exp2	Mix130	Pst	Mix130	TRUE	45.2	1.28045	4.94692	-3.96496	7.34137
148_3	148	3	Exp2	Mix130	Pst	Mix130	TRUE	34.5	0.977337	4.24033	-4.67155	7.61078
148_4	148	4	Exp2	Mix130	Pst	Mix130	TRUE	32.3	0.915014	4.63693	-4.27496	7.31817
149_1	149	1	Exp2	Mix131	Pst	Mix131	TRUE	46.7	1.32295	4.63171	-4.28017	8.29068
149_2	149	2	Exp2	Mix131	Pst	Mix131	TRUE	26	0.736544	6.30103	-2.61085	8.4326
149_3	149	3	Exp2	Mix131	Pst	Mix131	TRUE	33.5	0.949008	4.77599	-4.1359	8.36927
149_4	149	4	Exp2	Mix131	Pst	Mix131	TRUE	24.8	0.70255	4.90658	-4.0053	8.27207
15_1	15	1	Exp1	Mix6	Pst	Mix6	TRUE	51.5	1.45892	4.06634	-4.93138	8.03638
15_2	15	2	Exp1	Mix6	Pst	Mix6	TRUE	44	1.24646	4.95861	-4.03911	7.90309
15_3	15	3	Exp1	Mix6	Pst	Mix6	TRUE	49.9	1.4136	5.90396	-3.09376	7.73647
15_4	15	4	Exp1	Mix6	Pst	Mix6	TRUE	25.9	0.733711	5.73283	-3.26489	8.02127
150_1	150	1	Exp2	Mix132	Pst	Mix132	TRUE	26.9	0.76204	7.77437	-1.13751	8.27952
150_2	150	2	Exp2	Mix132	Pst	Mix132	TRUE	20.2	0.572238	8.25095	-0.660929	8.24119
150_3	150	3	Exp2	Mix132	Pst	Mix132	TRUE	20.1	0.569405	7.14396	-1.76792	7.85517
150_4	150	4	Exp2	Mix132	Pst	Mix132	TRUE	23.8	0.674221	7.92445	-0.987427	8.38385
151_1	151	1	Exp2	Mix133	Pst	Mix133	TRUE	36.5	1.03399	7.13668	-1.7752	8.55564
151_2	151	2	Exp2	Mix133	Pst	Mix133	TRUE	31	0.878187	5.80967	-3.10221	8.59925
151_3	151	3	Exp2	Mix133	Pst	Mix133	TRUE	32.6	0.923513	6.26493	-2.64695	8.43909
151_4	151	4	Exp2	Mix133	Pst	Mix133	TRUE	33.9	0.96034	5.37289	-3.53899	8.35516
152_1	152	1	Exp2	Mix134	Pst	Mix134	TRUE	44.7	1.26629	6.69212	-2.21977	7.98518
152_2	152	2	Exp2	Mix134	Pst	Mix134	TRUE	22.1	0.626062	7.95664	-0.955243	8.50318
152_3	152	3	Exp2	Mix134	Pst	Mix134	TRUE	31.6	0.895184	8.16307	-0.74881	8.6867
152_4	152	4	Exp2	Mix134	Pst	Mix134	TRUE	20	0.566572	6.07918	-2.8327	8.15836
153_1	153	1	Exp2	Mix135	Pst	Mix135	TRUE	27.6	0.78187	6.97406	-1.93782	8.46218
153_2	153	2	Exp2	Mix135	Pst	Mix135	TRUE	50.1	1.41926	3.90222	-5.00966	8.15749
153_3	153	3	Exp2	Mix135	Pst	Mix135	TRUE	33.1	0.937677	3.7812	-5.13068	8.35639
153_4	153	4	Exp2	Mix135	Pst	Mix135	TRUE	37.4	1.05949	5.02919	-3.88269	8.22231
154_1	154	1	Exp2	Mix136	Pst	Mix136	TRUE	28.7	0.813031	8.32027	-0.591611	8.3483
154_2	154	2	Exp2	Mix136	Pst	Mix136	TRUE	38.9	1.10198	8.14244	-0.769436	8.42035
154_3	154	3	Exp2	Mix136	Pst	Mix136	TRUE	46.3	1.31161	7.33442	-1.57746	7.61772
154_4	154	4	Exp2	Mix136	Pst	Mix136	TRUE	41	1.16147	7.76743	-1.14445	7.76743
155_1	155	1	Exp2	Mix137	Pst	Mix137	TRUE	46.8	1.32578	7.40894	-1.50295	8.89749
155_2	155	2	Exp2	Mix137	Pst	Mix137	TRUE	29.5	0.835694	7.94515	-0.966729	9.34389
155_3	155	3	Exp2	Mix137	Pst	Mix137	TRUE	38.6	1.09348	7.86057	-1.05131	9.26099
155_4	155	4	Exp2	Mix137	Pst	Mix137	TRUE	22.2	0.628895	3.95468	-4.9572	8.56534
156_1	156	1	Exp2	Mix138	Pst	Mix138	TRUE	27.2	0.770538	9.12173	0.209853	9.43042
156_2	156	2	Exp2	Mix138	Pst	Mix138	TRUE	23.1	0.654391	8.53948	-0.372403	9.22432
156_3	156	3	Exp2	Mix138	Pst	Mix138	TRUE	29.6	0.838527	9.03386	0.121978	9.35814
156_4	156	4	Exp2	Mix138	Pst	Mix138	TRUE	12.9	0.365439	8.84365	-0.0682277	8.39456
157_1	157	1	Exp2	Mix139	Pst	Mix139	TRUE	19.7	0.558074	8.26184	-0.650044	8.5329
157_2	157	2	Exp2	Mix139	Pst	Mix139	TRUE	33.5	0.949008	7.25311	-1.65877	8.29186
157_3	157	3	Exp2	Mix139	Pst	Mix139	TRUE	26.8	0.759207	7.47496	-1.43693	8.20735
157_4	157	4	Exp2	Mix139	Pst	Mix139	TRUE	15.9	0.450425	8.27572	-0.636156	9.17881
158_1	158	1	Exp2	Mix69	Pst	SynCom-High	TRUE	27.3	0.773371	8.1659	-0.745983	8.53139
158_2	158	2	Exp2	Mix69	Pst	SynCom-High	TRUE	33.6	0.951841	6.85387	-2.05801	8.31125
158_3	158	3	Exp2	Mix69	Pst	SynCom-High	TRUE	17.6	0.498584	8.50268	-0.409205	8.42101
158_4	158	4	Exp2	Mix69	Pst	SynCom-High	TRUE	9.4	0.266289	8.55835	-0.353529	8.91223
159_1	159	1	Exp2	Mix70	Pst	SynCom-Low	TRUE	28.7	0.813031	5.68825	-3.22363	8.12645
159_2	159	2	Exp2	Mix70	Pst	SynCom-Low	TRUE	28.5	0.807365	5.74928	-3.16261	8.52013
159_3	159	3	Exp2	Mix70	Pst	SynCom-Low	TRUE	38.8	1.09915	5.18932	-3.72256	8.8354
159_4	159	4	Exp2	Mix70	Pst	SynCom-Low	TRUE	26.5	0.750708	5.35491	-3.55698	8.29939
16_1	16	1	Exp1	Mix7	Pst	Mix7	TRUE	56.3	1.5949	7.32867	-1.66905	8.59349
16_2	16	2	Exp1	Mix7	Pst	Mix7	TRUE	30.5	0.864023	7.5157	-1.48202	8.68361
16_3	16	3	Exp1	Mix7	Pst	Mix7	TRUE	38.3	1.08499	7.4168	-1.58092	8.3768
16_4	16	4	Exp1	Mix7	Pst	Mix7	TRUE	29.4	0.832861	8.13371	-0.864007	8.81495
160_1	160	1	Exp2	Mix71	Pst	SynCom-35	TRUE	35.1	0.994334	4.05675	-4.85513	8.66313
160_2	160	2	Exp2	Mix71	Pst	SynCom-35	TRUE	44.8	1.26912	5.69114	-3.22074	8.49732
160_3	160	3	Exp2	Mix71	Pst	SynCom-35	TRUE	34.2	0.968839	4.06803	-4.84385	8.76
160_4	160	4	Exp2	Mix71	Pst	SynCom-35	TRUE	43.2	1.2238	5.70694	-3.20494	8.71786
161_1	161	1	Exp3	axenic	NI	axenic_NI	TRUE	38.4	1.08782	NA	NA	NA
161_2	161	2	Exp3	axenic	NI	axenic_NI	TRUE	38.8	1.09915	NA	NA	NA
161_3	161	3	Exp3	axenic	NI	axenic_NI	TRUE	50.5	1.43059	NA	NA	NA
161_4	161	4	Exp3	axenic	NI	axenic_NI	TRUE	52.4	1.48442	NA	NA	NA
162_1	162	1	Exp3	axenic	NI	axenic_NI	TRUE	32.1	0.909348	NA	NA	NA
162_2	162	2	Exp3	axenic	NI	axenic_NI	TRUE	43.2	1.2238	NA	NA	NA
162_3	162	3	Exp3	axenic	NI	axenic_NI	TRUE	46.9	1.32861	NA	NA	NA
162_4	162	4	Exp3	axenic	NI	axenic_NI	TRUE	39.5	1.11898	NA	NA	NA
163_1	163	1	Exp3	axenic	Pst	axenic	TRUE	10.8	0.305949	9.1127	-0.185922	NA
163_2	163	2	Exp3	axenic	Pst	axenic	TRUE	18.3	0.518414	9.2427	-0.0559275	NA
163_3	163	3	Exp3	axenic	Pst	axenic	TRUE	8.7	0.246459	9.36151	0.0628843	NA
163_4	163	4	Exp3	axenic	Pst	axenic	TRUE	17.8	0.504249	9.25473	-0.0438964	NA
164_1	164	1	Exp3	axenic	Pst	axenic	TRUE	10.8	0.305949	9.26761	-0.0310202	NA
164_2	164	2	Exp3	axenic	Pst	axenic	TRUE	15.3	0.433428	9.11634	-0.182288	NA
164_3	164	3	Exp3	axenic	Pst	axenic	TRUE	12.8	0.362606	9.30776	0.00913697	NA
164_4	164	4	Exp3	axenic	Pst	axenic	TRUE	8.6	0.243626	9.44571	0.147086	NA
165_1	165	1	Exp3	axenic	Pst	axenic	TRUE	19.7	0.558074	9.15269	-0.145935	NA
165_2	165	2	Exp3	axenic	Pst	axenic	TRUE	9.5	0.269122	9.40249	0.103861	NA
165_3	165	3	Exp3	axenic	Pst	axenic	TRUE	12.6	0.356941	9.5986	0.299973	NA
165_4	165	4	Exp3	axenic	Pst	axenic	TRUE	12	0.339943	9.26324	-0.035385	NA
166_1	166	1	Exp3	axenic	Pst	axenic	TBD	13.7	0.388102	9.46534	0.166713	NA
166_2	166	2	Exp3	axenic	Pst	axenic	TBD	19.9	0.563739	7.61496	-1.68367	NA
166_3	166	3	Exp3	axenic	Pst	axenic	TBD	22.8	0.645892	9.30482	0.00619658	NA
166_4	166	4	Exp3	axenic	Pst	axenic	TBD	13.8	0.390935	8.36527	-0.933356	NA
167_1	167	1	Exp3	axenic	Pst	axenic	TRUE	19.2	0.543909	9.52288	0.224252	NA
167_2	167	2	Exp3	axenic	Pst	axenic	TRUE	12.5	0.354108	9.24551	-0.0531137	NA
167_3	167	3	Exp3	axenic	Pst	axenic	TRUE	7	0.1983	9.45593	0.157306	NA
167_4	167	4	Exp3	axenic	Pst	axenic	TRUE	15.3	0.433428	9.29243	-0.00619658	NA
168_1	168	1	Exp3	axenic	Pst	axenic	TRUE	9.3	0.263456	9.44649	0.147864	NA
168_2	168	2	Exp3	axenic	Pst	axenic	TRUE	12.8	0.362606	9.42427	0.125643	NA
168_3	168	3	Exp3	axenic	Pst	axenic	TRUE	9.9	0.280453	9.45152	0.152896	NA
168_4	168	4	Exp3	axenic	Pst	axenic	TRUE	9.7	0.274788	9.39344	0.0948131	NA
169_1	169	1	Exp3	axenic	Pst	axenic	TRUE	15.7	0.444759	9.28122	-0.0174048	NA
169_2	169	2	Exp3	axenic	Pst	axenic	TRUE	17.7	0.501416	9.13224	-0.166388	NA
169_3	169	3	Exp3	axenic	Pst	axenic	TRUE	11.5	0.325779	9.51909	0.220459	NA
169_4	169	4	Exp3	axenic	Pst	axenic	TRUE	6.5	0.184136	9.18709	-0.11154	NA
17_1	17	1	Exp1	Mix8	Pst	Mix8	FALSE	8.9	0.252125	7.82876	-1.16896	7.63494
17_2	17	2	Exp1	Mix8	Pst	Mix8	TBD	27.6	0.78187	8.46218	-0.535539	8.12494
17_3	17	3	Exp1	Mix8	Pst	Mix8	FALSE	23.6	0.668555	6.92812	-2.0696	7.53018
17_4	17	4	Exp1	Mix8	Pst	Mix8	TBD	27.1	0.767705	8.16909	-0.828629	8.30263
170_1	170	1	Exp3	Mix140	Pst	Mix140	TBD	40.3	1.14164	5.29778	-4.00084	8.71609
170_2	170	2	Exp3	Mix140	Pst	Mix140	TBD	38.8	1.09915	5.5573	-3.74133	8.39344
170_3	170	3	Exp3	Mix140	Pst	Mix140	TBD	56.4	1.59773	5.45284	-3.84579	8.46568
170_4	170	4	Exp3	Mix140	Pst	Mix140	TBD	38	1.07649	8.19837	-1.10026	8.31453
171_1	171	1	Exp3	Mix141	Pst	Mix141	TRUE	32.5	0.92068	8.0679	-1.23073	8.87976
171_2	171	2	Exp3	Mix141	Pst	Mix141	TRUE	22.1	0.626062	8.85973	-0.438899	9.09777
171_3	171	3	Exp3	Mix141	Pst	Mix141	TRUE	24.7	0.699717	9.08442	-0.214202	7.85282
171_4	171	4	Exp3	Mix141	Pst	Mix141	TRUE	21.6	0.611898	8.96658	-0.33205	9.06557
172_1	172	1	Exp3	Mix142	Pst	Mix142	TBD	11.4	0.322946	9.28552	-0.0131086	9.02228
172_2	172	2	Exp3	Mix142	Pst	Mix142	FALSE	33.5	0.949008	6.67908	-2.61955	7.87773
172_3	172	3	Exp3	Mix142	Pst	Mix142	TBD	22.3	0.631728	8.6517	-0.646931	8.79031
172_4	172	4	Exp3	Mix142	Pst	Mix142	TBD	35.5	1.00567	8.44977	-0.848855	8.40977
173_1	173	1	Exp3	Mix143	Pst	Mix143	TRUE	16.8	0.475921	9.02996	-0.268663	9.28416
173_2	173	2	Exp3	Mix143	Pst	Mix143	TRUE	23.1	0.654391	8.63639	-0.662238	8.86989
173_3	173	3	Exp3	Mix143	Pst	Mix143	TRUE	24.9	0.705382	8.50689	-0.791736	8.71101
173_4	173	4	Exp3	Mix143	Pst	Mix143	TRUE	17.5	0.495751	9.05799	-0.240634	9.1706
174_1	174	1	Exp3	Mix144	Pst	Mix144	TRUE	57.1	1.61756	7.65834	-1.64029	8.21091
174_2	174	2	Exp3	Mix144	Pst	Mix144	TRUE	70.1	1.98584	6.53449	-2.76413	8.46899
174_3	174	3	Exp3	Mix144	Pst	Mix144	TRUE	45.7	1.29462	5.94214	-3.35648	8.50325
174_4	174	4	Exp3	Mix144	Pst	Mix144	TRUE	35.1	0.994334	8.65881	-0.639814	9.04442
175_1	175	1	Exp3	Mix145	Pst	Mix145	TRUE	27.8	0.787535	8.06111	-1.23752	8.87735
175_2	175	2	Exp3	Mix145	Pst	Mix145	TRUE	31.5	0.892351	8.70581	-0.592817	9.09851
175_3	175	3	Exp3	Mix145	Pst	Mix145	TRUE	40.5	1.14731	8.47173	-0.8269	8.91473
175_4	175	4	Exp3	Mix145	Pst	Mix145	TRUE	26.3	0.745042	8.72617	-0.572454	9.373
176_1	176	1	Exp3	Mix146	Pst	Mix146	TRUE	44.2	1.25212	4.65561	-4.64302	9.26371
176_2	176	2	Exp3	Mix146	Pst	Mix146	TRUE	20.6	0.583569	6.68613	-2.61249	8.06051
176_3	176	3	Exp3	Mix146	Pst	Mix146	TRUE	44.2	1.25212	5.25767	-4.04096	9.23813
176_4	176	4	Exp3	Mix146	Pst	Mix146	TRUE	43.6	1.23513	4.70294	-4.59569	8.78474
177_1	177	1	Exp3	Mix147	Pst	Mix147	TRUE	18.7	0.529745	9.17532	-0.12331	9.0815
177_2	177	2	Exp3	Mix147	Pst	Mix147	TRUE	20.1	0.569405	8.90092	-0.397702	8.76425
177_3	177	3	Exp3	Mix147	Pst	Mix147	TRUE	15.6	0.441926	9.18709	-0.11154	9.21782
177_4	177	4	Exp3	Mix147	Pst	Mix147	TRUE	16.3	0.461756	8.86699	-0.431633	9.13806
178_1	178	1	Exp3	Mix148	Pst	Mix148	TRUE	27.4	0.776204	7.11855	-2.18007	9.33104
178_2	178	2	Exp3	Mix148	Pst	Mix148	TRUE	61.7	1.74788	4.65687	-4.64175	8.5752
178_3	178	3	Exp3	Mix148	Pst	Mix148	TRUE	48.7	1.3796	4.91453	-4.3841	9.14293
178_4	178	4	Exp3	Mix148	Pst	Mix148	TRUE	40.2	1.13881	5.6968	-3.60182	8.90092
179_1	179	1	Exp3	Mix149	Pst	Mix149	TRUE	42.7	1.20963	5.14772	-4.1509	8.49797
179_2	179	2	Exp3	Mix149	Pst	Mix149	TRUE	49.9	1.4136	5.38108	-3.91755	8.69635
179_3	179	3	Exp3	Mix149	Pst	Mix149	TRUE	46.9	1.32861	6.70904	-2.58959	8.71479
179_4	179	4	Exp3	Mix149	Pst	Mix149	TRUE	35.5	1.00567	5.52895	-3.76967	8.65821
18_1	18	1	Exp1	Mix9	Pst	Mix9	TRUE	48.5	1.37394	7.56953	-1.42819	8.46777
18_2	18	2	Exp1	Mix9	Pst	Mix9	TRUE	45.8	1.29745	8.41832	-0.579404	8.47267
18_3	18	3	Exp1	Mix9	Pst	Mix9	TRUE	20.9	0.592068	7.458	-1.53971	9.13925
18_4	18	4	Exp1	Mix9	Pst	Mix9	TRUE	30.1	0.852691	7.42452	-1.5732	8.60637
180_1	180	1	Exp3	Mix150	Pst	Mix150	TRUE	41.2	1.16714	6.04786	-3.25077	8.70649
180_2	180	2	Exp3	Mix150	Pst	Mix150	TRUE	13.1	0.371105	8.41421	-0.884419	9.12027
180_3	180	3	Exp3	Mix150	Pst	Mix150	TRUE	49.7	1.40793	5.60467	-3.69395	8.9244
180_4	180	4	Exp3	Mix150	Pst	Mix150	TRUE	32	0.906516	5.75012	-3.5485	8.59106
181_1	181	1	Exp3	Mix151	Pst	Mix151	TRUE	21.8	0.617564	8.66154	-0.637083	9.21785
181_2	181	2	Exp3	Mix151	Pst	Mix151	TRUE	48.2	1.36544	6.65938	-2.63925	8.66095
181_3	181	3	Exp3	Mix151	Pst	Mix151	TRUE	28.3	0.8017	8.10452	-1.19411	8.55851
181_4	181	4	Exp3	Mix151	Pst	Mix151	TRUE	31.4	0.889518	8.75834	-0.540284	8.95761
182_1	182	1	Exp3	Mix152	Pst	Mix152	TRUE	39.3	1.11331	7.85277	-1.44586	9.07511
182_2	182	2	Exp3	Mix152	Pst	Mix152	TRUE	28.6	0.810198	6.14569	-3.15293	8.54015
182_3	182	3	Exp3	Mix152	Pst	Mix152	TRUE	33.2	0.94051	8.12231	-1.17631	9.17853
182_4	182	4	Exp3	Mix152	Pst	Mix152	TRUE	46	1.30312	7.84239	-1.45623	9.09037
183_1	183	1	Exp3	Mix153	Pst	Mix153	TRUE	42.8	1.21246	7.27165	-2.02698	8.43001
183_2	183	2	Exp3	Mix153	Pst	Mix153	TRUE	36	1.01983	8.82391	-0.474718	8.96796
183_3	183	3	Exp3	Mix153	Pst	Mix153	TRUE	20.7	0.586402	8.099	-1.19962	8.96003
183_4	183	4	Exp3	Mix153	Pst	Mix153	TRUE	27.1	0.767705	8.77115	-0.527476	8.92344
184_1	184	1	Exp3	Mix154	Pst	Mix154	TRUE	46.9	1.32861	6.62986	-2.66877	8.67596
184_2	184	2	Exp3	Mix154	Pst	Mix154	TRUE	34.6	0.98017	6.84114	-2.45749	8.87989
184_3	184	3	Exp3	Mix154	Pst	Mix154	TRUE	42.1	1.19263	7.63099	-1.66764	8.77849
184_4	184	4	Exp3	Mix154	Pst	Mix154	TRUE	29.1	0.824363	8.79138	-0.507247	9.09241
185_1	185	1	Exp3	Mix155	Pst	Mix155	TRUE	39.1	1.10765	5.96413	-3.3345	8.64133
185_2	185	2	Exp3	Mix155	Pst	Mix155	TRUE	39.7	1.12465	5.81618	-3.48244	8.76067
185_3	185	3	Exp3	Mix155	Pst	Mix155	TRUE	32.2	0.912181	7.74742	-1.55121	8.57133
185_4	185	4	Exp3	Mix155	Pst	Mix155	TRUE	41.1	1.16431	5.83332	-3.46531	8.5946
186_1	186	1	Exp3	Mix156	Pst	Mix156	TRUE	35.4	1.00283	8.59712	-0.701502	8.89065
186_2	186	2	Exp3	Mix156	Pst	Mix156	TRUE	49.2	1.39377	7.72301	-1.57562	8.81965
186_3	186	3	Exp3	Mix156	Pst	Mix156	TRUE	39.3	1.11331	8.88273	-0.415898	9.1791
186_4	186	4	Exp3	Mix156	Pst	Mix156	TRUE	20.8	0.589235	8.68194	-0.61669	9.1579
187_1	187	1	Exp3	Mix157	Pst	Mix157	TRUE	22.2	0.628895	8.95468	-0.343949	9.2176
187_2	187	2	Exp3	Mix157	Pst	Mix157	TRUE	40	1.13314	8.07918	-1.21945	8.59329
187_3	187	3	Exp3	Mix157	Pst	Mix157	TRUE	17.8	0.504249	9.00485	-0.293774	9.62672
187_4	187	4	Exp3	Mix157	Pst	Mix157	TRUE	40.1	1.13598	7.97664	-1.32199	8.63036
188_1	188	1	Exp3	Mix158	Pst	Mix158	TRUE	41.5	1.17564	5.28504	-4.01358	8.48916
188_2	188	2	Exp3	Mix158	Pst	Mix158	TRUE	45.8	1.29745	4.59441	-4.70422	8.44634
188_3	188	3	Exp3	Mix158	Pst	Mix158	TRUE	51.3	1.45326	4.89194	-4.40668	8.48964
188_4	188	4	Exp3	Mix158	Pst	Mix158	TRUE	33.8	0.957507	4.77211	-4.52651	8.46759
189_1	189	1	Exp3	Mix159	Pst	Mix159	TRUE	36.4	1.03116	5.9952	-3.30343	8.7149
189_2	189	2	Exp3	Mix159	Pst	Mix159	TRUE	53.1	1.50425	4.35409	-4.94454	8.49186
189_3	189	3	Exp3	Mix159	Pst	Mix159	TRUE	43.6	1.23513	5.2636	-4.03502	8.67858
189_4	189	4	Exp3	Mix159	Pst	Mix159	TRUE	40.3	1.14164	4.69572	-4.6029	8.5433
19_1	19	1	Exp1	Mix10	Pst	Mix10	TBD	23	0.651558	6.9393	-2.05842	8.09766
19_2	19	2	Exp1	Mix10	Pst	Mix10	TBD	27.5	0.779037	6.46376	-2.53396	8.56413
19_3	19	3	Exp1	Mix10	Pst	Mix10	TBD	43.7	1.23796	6.35952	-2.6382	8.08215
19_4	19	4	Exp1	Mix10	Pst	Mix10	TBD	34.1	0.966006	7.72252	-1.2752	8.69255
190_1	190	1	Exp3	Mix160	Pst	Mix160	TRUE	58.4	1.65439	5.89634	-3.40228	8.48693
190_2	190	2	Exp3	Mix160	Pst	Mix160	TRUE	43	1.21813	4.66756	-4.63106	8.59184
190_3	190	3	Exp3	Mix160	Pst	Mix160	TRUE	42.2	1.19547	5.82185	-3.47678	8.71235
190_4	190	4	Exp3	Mix160	Pst	Mix160	TRUE	40.7	1.15297	4.69144	-4.60719	8.56301
191_1	191	1	Exp3	Mix161	Pst	Mix161	TBD	45.5	1.28895	6.87347	-2.42516	8.73644
191_2	191	2	Exp3	Mix161	Pst	Mix161	TBD	40.5	1.14731	6.64782	-2.65081	8.9063
191_3	191	3	Exp3	Mix161	Pst	Mix161	TBD	41.5	1.17564	4.58607	-4.71255	8.76505
191_4	191	4	Exp3	Mix161	Pst	Mix161	TBD	41.7	1.1813	6.09587	-3.20276	8.80147
192_1	192	1	Exp3	Mix162	Pst	Mix162	TBD	34	0.963173	6.13128	-3.16735	9.11669
192_2	192	2	Exp3	Mix162	Pst	Mix162	TBD	12.7	0.359773	5.19723	-4.1014	8.43678
192_3	192	3	Exp3	Mix162	Pst	Mix162	TBD	49.4	1.39943	5.30627	-3.99235	9.03802
192_4	192	4	Exp3	Mix162	Pst	Mix162	TBD	29.1	0.824363	5.13817	-4.16046	8.69447
193_1	193	1	Exp3	Mix163	Pst	Mix163	TBD	26.7	0.756374	7.87452	-1.42411	8.24001
193_2	193	2	Exp3	Mix163	Pst	Mix163	TBD	42.4	1.20113	7.90411	-1.39451	8.27572
193_3	193	3	Exp3	Mix163	Pst	Mix163	TBD	40.2	1.13881	8.09474	-1.20388	8.73977
193_4	193	4	Exp3	Mix163	Pst	Mix163	TBD	21.5	0.609065	6.96859	-2.33003	8.3902
194_1	194	1	Exp3	Mix164	Pst	Mix164	TBD	67.4	1.90935	6.47237	-2.82626	8.07443
194_2	194	2	Exp3	Mix164	Pst	Mix164	FALSE	11.1	0.314448	8.33489	-0.963738	8.38925
194_3	194	3	Exp3	Mix164	Pst	Mix164	TBD	15.7	0.444759	7.95023	-1.3484	9.04961
194_4	194	4	Exp3	Mix164	Pst	Mix164	FALSE	0.7	0.01983	NA	NA	NA
195_1	195	1	Exp3	Mix165	Pst	Mix165	TBD	41.8	1.18414	7.28191	-2.01671	8.76479
195_2	195	2	Exp3	Mix165	Pst	Mix165	TBD	22.1	0.626062	7.65561	-1.64302	8.60009
195_3	195	3	Exp3	Mix165	Pst	Mix165	TBD	22.6	0.640227	7.64589	-1.65273	8.81849
195_4	195	4	Exp3	Mix165	Pst	Mix165	TBD	22.2	0.628895	7.85777	-1.44086	8.8706
196_1	196	1	Exp3	Mix166	Pst	Mix166	TRUE	30.3	0.858357	7.99568	-1.30295	8.33546
196_2	196	2	Exp3	Mix166	Pst	Mix166	TRUE	54.3	1.53824	7.41133	-1.8873	8.37241
196_3	196	3	Exp3	Mix166	Pst	Mix166	TRUE	40.7	1.15297	7.46959	-1.82904	8.25728
196_4	196	4	Exp3	Mix166	Pst	Mix166	TRUE	37.3	1.05666	7.07174	-2.22688	8.2452
197_1	197	1	Exp3	Mix167	Pst	Mix167	TRUE	37.8	1.07082	5.20066	-4.09797	8.54044
197_2	197	2	Exp3	Mix167	Pst	Mix167	TRUE	55.2	1.56374	4.86012	-4.43851	8.62355
197_3	197	3	Exp3	Mix167	Pst	Mix167	TRUE	48.6	1.37677	5.39254	-3.90608	8.67282
197_4	197	4	Exp3	Mix167	Pst	Mix167	TRUE	54.6	1.54674	4.56384	-4.73479	8.56384
198_1	198	1	Exp3	Mix168	Pst	Mix168	TRUE	44.8	1.26912	4.64975	-4.64887	8.68318
198_2	198	2	Exp3	Mix168	Pst	Mix168	TRUE	59.4	1.68272	3.48149	-5.81714	8.47566
198_3	198	3	Exp3	Mix168	Pst	Mix168	TRUE	35.1	0.994334	5.79712	-3.50151	8.72327
198_4	198	4	Exp3	Mix168	Pst	Mix168	TRUE	46.7	1.32295	4.63171	-4.66691	8.2672
199_1	199	1	Exp3	Mix169	Pst	Mix169	TRUE	39	1.10482	6.82391	-2.47472	8.54247
199_2	199	2	Exp3	Mix169	Pst	Mix169	TRUE	33.1	0.937677	8.01165	-1.28698	8.35639
199_3	199	3	Exp3	Mix169	Pst	Mix169	TRUE	69.2	1.96034	6.80335	-2.49528	8.45392
199_4	199	4	Exp3	Mix169	Pst	Mix169	TRUE	26.3	0.745042	8.37244	-0.92619	8.59034
2_1	2	1	Exp1	axenic	NI	axenic_NI	TRUE	32	0.906516	NA	NA	NA
2_2	2	2	Exp1	axenic	NI	axenic_NI	TRUE	42.3	1.1983	NA	NA	NA
2_3	2	3	Exp1	axenic	NI	axenic_NI	TRUE	56.7	1.60623	NA	NA	NA
2_4	2	4	Exp1	axenic	NI	axenic_NI	TRUE	35.2	0.997167	NA	NA	NA
20_1	20	1	Exp1	Mix11	Pst	Mix11	TRUE	53.3	1.50992	7.47739	-1.52033	8.41189
20_2	20	2	Exp1	Mix11	Pst	Mix11	TRUE	34.4	0.974504	7.87841	-1.1193	8.82592
20_3	20	3	Exp1	Mix11	Pst	Mix11	TRUE	75	2.12465	7.50515	-1.49257	8.67345
20_4	20	4	Exp1	Mix11	Pst	Mix11	TRUE	44.8	1.26912	8.4279	-0.569817	9.02996
200_1	200	1	Exp3	Mix170	Pst	Mix170	TRUE	40.5	1.14731	5.036	-4.26263	8.38906
200_2	200	2	Exp3	Mix170	Pst	Mix170	TRUE	51.5	1.45892	4.58922	-4.7094	8.29849
200_3	200	3	Exp3	Mix170	Pst	Mix170	TRUE	42.1	1.19263	4.79069	-4.50794	8.39275
200_4	200	4	Exp3	Mix170	Pst	Mix170	TRUE	43.5	1.23229	4.2646	-5.03403	8.56563
201_1	201	1	Exp3	Mix171	Pst	Mix171	TRUE	50.3	1.42493	7.37761	-1.92101	8.05885
201_2	201	2	Exp3	Mix171	Pst	Mix171	TRUE	30.7	0.869688	6.51286	-2.78576	8.07871
201_3	201	3	Exp3	Mix171	Pst	Mix171	TRUE	16.8	0.475921	8.27984	-1.01879	8.7112
201_4	201	4	Exp3	Mix171	Pst	Mix171	TRUE	34.3	0.971671	5.54389	-3.75474	8.13122
202_1	202	1	Exp3	Mix172	Pst	Mix172	TRUE	23.4	0.66289	7.04576	-2.25287	8.81718
202_2	202	2	Exp3	Mix172	Pst	Mix172	TRUE	28.7	0.813031	6.74624	-2.55239	8.31444
202_3	202	3	Exp3	Mix172	Pst	Mix172	TRUE	28.7	0.813031	7.84315	-1.45548	8.49443
202_4	202	4	Exp3	Mix172	Pst	Mix172	TRUE	54.6	1.54674	7.34199	-1.95664	8.42117
203_1	203	1	Exp3	Mix173	Pst	Mix173	TRUE	28	0.793201	8.96782	-0.330811	8.54935
203_2	203	2	Exp3	Mix173	Pst	Mix173	TRUE	44.2	1.25212	7.5587	-1.73993	8.4038
203_3	203	3	Exp3	Mix173	Pst	Mix173	TRUE	33.8	0.957507	8.37417	-0.924453	8.50771
203_4	203	4	Exp3	Mix173	Pst	Mix173	TRUE	37.3	1.05666	7.57442	-1.72421	8.48974
204_1	204	1	Exp3	Mix174	Pst	Mix174	TRUE	25.9	0.733711	7.84197	-1.45665	9.03879
204_2	204	2	Exp3	Mix174	Pst	Mix174	TRUE	37.1	1.05099	8.33372	-0.96491	8.80793
204_3	204	3	Exp3	Mix174	Pst	Mix174	TRUE	12	0.339943	8.54407	-0.754558	9.53824
204_4	204	4	Exp3	Mix174	Pst	Mix174	TRUE	9.5	0.269122	9.02228	-0.27635	9.72746
205_1	205	1	Exp3	Mix175	Pst	Mix175	TRUE	31	0.878187	9.04012	-0.258509	8.97758
205_2	205	2	Exp3	Mix175	Pst	Mix175	TRUE	21.3	0.603399	9.08659	-0.212033	9.28228
205_3	205	3	Exp3	Mix175	Pst	Mix175	TRUE	19	0.538244	8.72125	-0.57738	9.34034
205_4	205	4	Exp3	Mix175	Pst	Mix175	TRUE	22	0.623229	9.18906	-0.10957	9.60911
206_1	206	1	Exp3	Mix176	Pst	Mix176	TRUE	29.8	0.844193	8.7299	-0.568723	9.09163
206_2	206	2	Exp3	Mix176	Pst	Mix176	TRUE	32.9	0.932011	7.82523	-1.4734	8.55616
206_3	206	3	Exp3	Mix176	Pst	Mix176	TRUE	30.2	0.855524	7.59917	-1.69945	8.53029
206_4	206	4	Exp3	Mix176	Pst	Mix176	TRUE	19.1	0.541076	8.02	-1.27863	8.95247
207_1	207	1	Exp3	Mix177	Pst	Mix177	TRUE	18.1	0.512748	9.12253	-0.176094	9.59675
207_2	207	2	Exp3	Mix177	Pst	Mix177	TRUE	49.5	1.40227	7.38458	-1.91405	8.77197
207_3	207	3	Exp3	Mix177	Pst	Mix177	TRUE	21.5	0.609065	9.14468	-0.153944	9.79493
207_4	207	4	Exp3	Mix177	Pst	Mix177	TRUE	37.8	1.07082	8.95399	-0.344639	9.22323
208_1	208	1	Exp3	Mix178	Pst	Mix178	TRUE	41.2	1.16714	6.98716	-2.31146	8.45255
208_2	208	2	Exp3	Mix178	Pst	Mix178	TRUE	53.8	1.52408	7.8007	-1.49793	8.42273
208_3	208	3	Exp3	Mix178	Pst	Mix178	TRUE	19.5	0.552408	8.96524	-0.333389	9.48579
208_4	208	4	Exp3	Mix178	Pst	Mix178	TRUE	32.9	0.932011	7.92996	-1.36866	9.04103
209_1	209	1	Exp3	Mix179	Pst	Mix179	TRUE	28.5	0.807365	8.96013	-0.338498	9.42688
209_2	209	2	Exp3	Mix179	Pst	Mix179	TRUE	28.4	0.804533	8.99384	-0.304787	9.2132
209_3	209	3	Exp3	Mix179	Pst	Mix179	TRUE	22.1	0.626062	9.25767	-0.0409587	9.44968
209_4	209	4	Exp3	Mix179	Pst	Mix179	TRUE	31.4	0.889518	8.28122	-1.0174	8.73657
21_1	21	1	Exp1	Mix12	Pst	Mix12	TBD	59.2	1.67705	5.00583	-3.99189	8.37628
21_2	21	2	Exp1	Mix12	Pst	Mix12	TBD	34.8	0.985836	6.36151	-2.63621	8.46188
21_3	21	3	Exp1	Mix12	Pst	Mix12	TBD	52.8	1.49575	4.5784	-4.41932	8.70937
21_4	21	4	Exp1	Mix12	Pst	Mix12	TBD	36.9	1.04533	6.51215	-2.48557	8.16857
210_1	210	1	Exp3	Mix180	Pst	Mix180	TRUE	23.9	0.677054	9.09872	-0.199903	8.96244
210_2	210	2	Exp3	Mix180	Pst	Mix180	TRUE	33.5	0.949008	8.20735	-1.09128	9.03318
210_3	210	3	Exp3	Mix180	Pst	Mix180	TRUE	20.7	0.586402	9.02645	-0.272174	9.55747
210_4	210	4	Exp3	Mix180	Pst	Mix180	TRUE	29	0.82153	8.98476	-0.313866	9.54106
211_1	211	1	Exp3	Mix181	Pst	Mix181	TRUE	19.2	0.543909	9.24818	-0.0504487	8.8399
211_2	211	2	Exp3	Mix181	Pst	Mix181	TRUE	16.9	0.478754	9.18709	-0.11154	8.90565
211_3	211	3	Exp3	Mix181	Pst	Mix181	TRUE	14.6	0.413598	9.28281	-0.0158212	9.19813
211_4	211	4	Exp3	Mix181	Pst	Mix181	TRUE	31.9	0.903683	8.79724	-0.501387	8.59242
212_1	212	1	Exp3	Mix182	Pst	Mix182	TRUE	40.1	1.13598	5.54298	-3.75564	8.70135
212_2	212	2	Exp3	Mix182	Pst	Mix182	TRUE	37.2	1.05382	5.42946	-3.86917	8.58782
212_3	212	3	Exp3	Mix182	Pst	Mix182	TRUE	37.3	1.05666	6.17648	-3.12215	8.56183
212_4	212	4	Exp3	Mix182	Pst	Mix182	TRUE	57.4	1.62606	4.84315	-4.45548	8.5558
213_1	213	1	Exp3	Mix183	Pst	Mix183	TRUE	19.8	0.560907	6.04576	-3.25287	8.79955
213_2	213	2	Exp3	Mix183	Pst	Mix183	TRUE	24.7	0.699717	8.6073	-0.691323	9.08094
213_3	213	3	Exp3	Mix183	Pst	Mix183	TRUE	30.2	0.855524	8.66612	-0.632505	8.6106
213_4	213	4	Exp3	Mix183	Pst	Mix183	TRUE	52.3	1.48159	6.48562	-2.81301	8.37771
214_1	214	1	Exp3	Mix184	Pst	Mix184	TRUE	44	1.24646	9.1347	-0.163928	8.75657
214_2	214	2	Exp3	Mix184	Pst	Mix184	TRUE	53.4	1.51275	8.17555	-1.12308	8.7988
214_3	214	3	Exp3	Mix184	Pst	Mix184	TRUE	26.2	0.74221	8.92412	-0.374505	9.09757
214_4	214	4	Exp3	Mix184	Pst	Mix184	TRUE	34.3	0.971671	7.06677	-2.23186	8.74071
215_1	215	1	Exp3	Mix185	Pst	Mix185	TRUE	29.2	0.827195	9.87704	0.578413	9.60973
215_2	215	2	Exp3	Mix185	Pst	Mix185	TRUE	22.8	0.645892	9.14722	-0.151411	9.46108
215_3	215	3	Exp3	Mix185	Pst	Mix185	TRUE	26.6	0.753541	9.36751	0.0688836	9.42071
215_4	215	4	Exp3	Mix185	Pst	Mix185	TRUE	29.6	0.838527	8.97587	-0.32276	9.14445
216_1	216	1	Exp3	Mix186	Pst	Mix186	TRUE	38.2	1.08215	7.41794	-1.88069	8.91652
216_2	216	2	Exp3	Mix186	Pst	Mix186	TRUE	48.6	1.37677	4.61439	-4.68423	8.49975
216_3	216	3	Exp3	Mix186	Pst	Mix186	TRUE	12.9	0.365439	9.09353	-0.205096	9.64253
216_4	216	4	Exp3	Mix186	Pst	Mix186	TRUE	21.3	0.603399	8.92689	-0.371734	9.26135
217_1	217	1	Exp3	Mix187	Pst	Mix187	TRUE	31.5	0.892351	6.27984	-3.01879	8.68353
217_2	217	2	Exp3	Mix187	Pst	Mix187	TRUE	49.6	1.4051	4.60555	-4.69308	8.54606
217_3	217	3	Exp3	Mix187	Pst	Mix187	TRUE	54.3	1.53824	5.2652	-4.03343	8.3936
217_4	217	4	Exp3	Mix187	Pst	Mix187	TRUE	43.8	1.24079	4.96059	-4.33804	8.65956
218_1	218	1	Exp3	Mix188	Pst	Mix188	TBD	48.6	1.37677	5.76052	-3.5381	8.24988
218_2	218	2	Exp3	Mix188	Pst	Mix188	TBD	65	1.84136	5.76687	-3.53176	8.38243
218_3	218	3	Exp3	Mix188	Pst	Mix188	TBD	36.2	1.0255	7.26084	-2.03779	8.50274
218_4	218	4	Exp3	Mix188	Pst	Mix188	TBD	55.8	1.58074	6.15646	-3.14217	8.67233
219_1	219	1	Exp3	Mix189	Pst	Mix189	TBD	14.2	0.402266	9.14874	-0.149885	8.95492
219_2	219	2	Exp3	Mix189	Pst	Mix189	TBD	42.5	1.20397	3.67264	-5.62599	8.42699
219_3	219	3	Exp3	Mix189	Pst	Mix189	TBD	16.6	0.470255	9.28504	-0.0135845	9.18813
219_4	219	4	Exp3	Mix189	Pst	Mix189	TBD	24	0.679887	8.15127	-1.14736	8.66901
22_1	22	1	Exp1	Mix13	Pst	Mix13	TRUE	54.8	1.55241	6.56225	-2.43547	8.37915
22_2	22	2	Exp1	Mix13	Pst	Mix13	TRUE	56.6	1.6034	7.32636	-1.67136	8.43808
22_3	22	3	Exp1	Mix13	Pst	Mix13	TRUE	79.1	2.24079	6.6333	-2.36442	8.43628
22_4	22	4	Exp1	Mix13	Pst	Mix13	TRUE	46.6	1.32011	4.93367	-4.06405	8.21698
220_1	220	1	Exp3	Mix190	Pst	Mix190	TBD	39.5	1.11898	5.4034	-3.89522	8.80342
220_2	220	2	Exp3	Mix190	Pst	Mix190	TBD	36.1	1.02266	4.74352	-4.5551	8.69194
220_3	220	3	Exp3	Mix190	Pst	Mix190	TBD	59.4	1.68272	6.37234	-2.92628	9.01579
220_4	220	4	Exp3	Mix190	Pst	Mix190	TBD	48.7	1.3796	6.39165	-2.90697	9.15408
221_1	221	1	Exp3	Mix191	Pst	Mix191	TBD	25.4	0.719547	8.25792	-1.0407	8.56271
221_2	221	2	Exp3	Mix191	Pst	Mix191	TBD	53.4	1.51275	8.03589	-1.26274	8.12003
221_3	221	3	Exp3	Mix191	Pst	Mix191	TBD	41.2	1.16714	7.64038	-1.65825	8.23268
221_4	221	4	Exp3	Mix191	Pst	Mix191	TBD	44.5	1.26062	6.12979	-3.16884	8.14682
222_1	222	1	Exp3	Mix192	Pst	Mix192	TBD	29	0.82153	8.98476	-0.313866	9.4805
222_2	222	2	Exp3	Mix192	Pst	Mix192	TBD	25.4	0.719547	8.67435	-0.624279	9.32692
222_3	222	3	Exp3	Mix192	Pst	Mix192	TBD	17.1	0.484419	8.97112	-0.327503	9.53697
222_4	222	4	Exp3	Mix192	Pst	Mix192	TBD	17.3	0.490085	9.29343	-0.00519359	9.61832
223_1	223	1	Exp3	Mix193	Pst	Mix193	TRUE	25.5	0.72238	7.32585	-1.97277	8.58291
223_2	223	2	Exp3	Mix193	Pst	Mix193	TRUE	40.2	1.13881	6.59989	-2.69873	8.25311
223_3	223	3	Exp3	Mix193	Pst	Mix193	TRUE	31.2	0.883853	7.08563	-2.213	8.80688
223_4	223	4	Exp3	Mix193	Pst	Mix193	TRUE	37.7	1.06799	6.67893	-2.6197	8.44069
224_1	224	1	Exp3	Mix194	Pst	Mix194	TRUE	23.3	0.660057	9.04762	-0.251009	9.38207
224_2	224	2	Exp3	Mix194	Pst	Mix194	TRUE	56.2	1.59207	7.45438	-1.84424	8.24678
224_3	224	3	Exp3	Mix194	Pst	Mix194	TRUE	49.7	1.40793	7.44977	-1.84885	8.55309
224_4	224	4	Exp3	Mix194	Pst	Mix194	TRUE	30.5	0.864023	8.21467	-1.08396	8.7492
225_1	225	1	Exp3	Mix195	Pst	Mix195	TRUE	36.8	1.04249	8.03621	-1.26241	8.51909
225_2	225	2	Exp3	Mix195	Pst	Mix195	TRUE	15.6	0.441926	9.38666	0.0880326	8.79633
225_3	225	3	Exp3	Mix195	Pst	Mix195	TRUE	17	0.481586	8.76955	-0.529075	9.09094
225_4	225	4	Exp3	Mix195	Pst	Mix195	TRUE	17.1	0.484419	9.39025	0.0916268	9.3861
226_1	226	1	Exp3	Mix196	Pst	Mix196	TRUE	41	1.16147	7.38722	-1.91141	8.70528
226_2	226	2	Exp3	Mix196	Pst	Mix196	TRUE	61	1.72805	7.74615	-1.55248	8.36818
226_3	226	3	Exp3	Mix196	Pst	Mix196	TRUE	17.2	0.487252	8.14468	-1.15394	8.89287
226_4	226	4	Exp3	Mix196	Pst	Mix196	TRUE	18.9	0.535411	7.86967	-1.42896	8.83614
227_1	227	1	Exp3	Mix197	Pst	Mix197	TRUE	26.4	0.747875	7.92082	-1.37781	8.38458
227_2	227	2	Exp3	Mix197	Pst	Mix197	TRUE	33	0.934844	8.18046	-1.11817	8.24191
227_3	227	3	Exp3	Mix197	Pst	Mix197	TRUE	20.6	0.583569	8.76531	-0.533312	8.64613
227_4	227	4	Exp3	Mix197	Pst	Mix197	TRUE	26.7	0.756374	8.82876	-0.469865	8.54104
228_1	228	1	Exp3	Mix198	Pst	Mix198	TRUE	28.1	0.796034	8.31472	-0.983905	8.66923
228_2	228	2	Exp3	Mix198	Pst	Mix198	TRUE	22.4	0.634561	8.36576	-0.932871	8.42207
228_3	228	3	Exp3	Mix198	Pst	Mix198	TRUE	26.5	0.750708	8.56798	-0.730646	9.21862
228_4	228	4	Exp3	Mix198	Pst	Mix198	TRUE	26.4	0.747875	8.45921	-0.839417	8.87943
229_1	229	1	Exp3	Mix199	Pst	Mix199	TRUE	20	0.566572	9.30103	0.00240359	9.40824
229_2	229	2	Exp3	Mix199	Pst	Mix199	TRUE	58.2	1.64873	8.01323	-1.2854	8.42147
229_3	229	3	Exp3	Mix199	Pst	Mix199	TRUE	21.5	0.609065	9.39996	0.101329	9.35456
229_4	229	4	Exp3	Mix199	Pst	Mix199	TRUE	23	0.651558	9.28172	-0.0169016	9.38021
23_1	23	1	Exp1	Mix14	Pst	Mix14	TRUE	45.8	1.29745	6.11729	-2.88043	8.3426
23_2	23	2	Exp1	Mix14	Pst	Mix14	TRUE	30.4	0.86119	4.81816	-4.17956	7.9517
23_3	23	3	Exp1	Mix14	Pst	Mix14	TRUE	38.8	1.09915	4.41117	-4.58655	8.17159
23_4	23	4	Exp1	Mix14	Pst	Mix14	TRUE	47.5	1.34561	4.62434	-4.37338	8.19018
230_1	230	1	Exp3	Mix200	Pst	Mix200	TRUE	48.9	1.38527	4.21378	-5.08485	8.85327
230_2	230	2	Exp3	Mix200	Pst	Mix200	TRUE	35.6	1.0085	5.79097	-3.50765	8.80801
230_3	230	3	Exp3	Mix200	Pst	Mix200	TRUE	44.6	1.26346	4.25376	-5.04487	8.88924
230_4	230	4	Exp3	Mix200	Pst	Mix200	TRUE	45.1	1.27762	3.64685	-5.65177	8.69916
231_1	231	1	Exp3	Mix201	Pst	Mix201	TRUE	28	0.793201	5.45593	-3.84269	8.62619
231_2	231	2	Exp3	Mix201	Pst	Mix201	TRUE	35.6	1.0085	4.74958	-4.54905	8.39303
231_3	231	3	Exp3	Mix201	Pst	Mix201	TRUE	63.9	1.8102	6.85726	-2.44137	8.42392
231_4	231	4	Exp3	Mix201	Pst	Mix201	TRUE	31.1	0.88102	5.28539	-4.01324	8.46723
232_1	232	1	Exp3	Mix202	Pst	Mix202	TRUE	51.4	1.45609	6.09522	-3.20341	8.68906
232_2	232	2	Exp3	Mix202	Pst	Mix202	TRUE	43.8	1.24079	6.10671	-3.19191	8.60797
232_3	232	3	Exp3	Mix202	Pst	Mix202	TRUE	66.1	1.87252	5.8958	-3.40282	8.56861
232_4	232	4	Exp3	Mix202	Pst	Mix202	TRUE	44.4	1.25779	7.8841	-1.41453	8.74143
233_1	233	1	Exp3	Mix203	Pst	Mix203	TRUE	41	1.16147	5.68825	-3.61038	6.54558
233_2	233	2	Exp3	Mix203	Pst	Mix203	TRUE	53	1.50142	5.17881	-4.11981	8.61018
233_3	233	3	Exp3	Mix203	Pst	Mix203	TRUE	43.9	1.24363	5.50366	-3.79496	8.78696
233_4	233	4	Exp3	Mix203	Pst	Mix203	TRUE	32.5	0.92068	6.0196	-3.27903	8.90175
234_1	234	1	Exp3	Mix204	Pst	Mix204	TRUE	17.7	0.501416	9.05306	-0.24557	9.20166
234_2	234	2	Exp3	Mix204	Pst	Mix204	TRUE	38.8	1.09915	7.82614	-1.47248	8.06245
234_3	234	3	Exp3	Mix204	Pst	Mix204	TRUE	11	0.311615	9.30103	0.00240359	8.7962
234_4	234	4	Exp3	Mix204	Pst	Mix204	TRUE	42.6	1.2068	7.57471	-1.72392	8.51423
235_1	235	1	Exp3	Mix205	Pst	Mix205	TRUE	47.1	1.33428	6.8041	-2.49453	8.89283
235_2	235	2	Exp3	Mix205	Pst	Mix205	TRUE	36.7	1.03966	8.07879	-1.21984	8.29267
235_3	235	3	Exp3	Mix205	Pst	Mix205	TRUE	37.1	1.05099	7.25017	-2.04846	8.73166
235_4	235	4	Exp3	Mix205	Pst	Mix205	TRUE	29.5	0.835694	8.19294	-1.10569	8.52669
236_1	236	1	Exp3	Mix206	Pst	Mix206	TRUE	33.6	0.951841	6.81608	-2.48254	8.55859
236_2	236	2	Exp3	Mix206	Pst	Mix206	TRUE	30.9	0.875354	6.51004	-2.78858	8.27046
236_3	236	3	Exp3	Mix206	Pst	Mix206	TRUE	34.4	0.974504	7.04323	-2.2554	8.55966
236_4	236	4	Exp3	Mix206	Pst	Mix206	TRUE	16	0.453258	7.21085	-2.08777	8.54407
237_1	237	1	Exp3	Mix207	Pst	Mix207	TRUE	41.8	1.18414	6.67985	-2.61877	8.13925
237_2	237	2	Exp3	Mix207	Pst	Mix207	TRUE	40.6	1.15014	7.7339	-1.56473	8.30316
237_3	237	3	Exp3	Mix207	Pst	Mix207	TRUE	20.9	0.592068	7.98088	-1.31774	8.42804
237_4	237	4	Exp3	Mix207	Pst	Mix207	TRUE	25.7	0.728045	7.79419	-1.50444	8.32567
238_1	238	1	Exp3	Mix69	Pst	SynCom-High	TRUE	28.5	0.807365	8.80043	-0.498199	8.9534
238_2	238	2	Exp3	Mix69	Pst	SynCom-High	TRUE	27.8	0.787535	9.06111	-0.237521	9.04338
238_3	238	3	Exp3	Mix69	Pst	SynCom-High	TRUE	32.6	0.923513	8.9639	-0.334723	8.70794
238_4	238	4	Exp3	Mix69	Pst	SynCom-High	TRUE	38	1.07649	7.32331	-1.97532	8.54341
239_1	239	1	Exp3	Mix70	Pst	SynCom-Low	TRUE	60.5	1.71388	6.56067	-2.73796	8.76479
239_2	239	2	Exp3	Mix70	Pst	SynCom-Low	TRUE	70.4	1.99433	5.53264	-3.76599	8.39794
239_3	239	3	Exp3	Mix70	Pst	SynCom-Low	TRUE	50.4	1.42776	5.5986	-3.70003	8.727
239_4	239	4	Exp3	Mix70	Pst	SynCom-Low	TRUE	34.1	0.966006	7.61337	-1.68525	8.83572
24_1	24	1	Exp1	Mix15	Pst	Mix15	TRUE	49.6	1.4051	8.45065	-0.547074	8
24_2	24	2	Exp1	Mix15	Pst	Mix15	TRUE	55.7	1.5779	7.45826	-1.53946	8.73702
24_3	24	3	Exp1	Mix15	Pst	Mix15	TRUE	31.6	0.895184	5.80134	-3.19638	8.15159
24_4	24	4	Exp1	Mix15	Pst	Mix15	TRUE	43.4	1.22946	7.36251	-1.63521	8.34478
240_1	240	1	Exp3	Mix71	Pst	SynCom-35	TRUE	45.7	1.29462	5.94214	-3.35648	8.82751
240_2	240	2	Exp3	Mix71	Pst	SynCom-35	TRUE	38.6	1.09348	6.79362	-2.505	9.11446
240_3	240	3	Exp3	Mix71	Pst	SynCom-35	TRUE	44.5	1.26062	4.25473	-5.0439	9.0808
240_4	240	4	Exp3	Mix71	Pst	SynCom-35	TRUE	50.1	1.41926	4.30016	-4.99846	8.99983
25_1	25	1	Exp1	Mix16	Pst	Mix16	TBD	17.2	0.487252	8.01974	-0.977976	8.68459
25_2	25	2	Exp1	Mix16	Pst	Mix16	FALSE	-0.4	-0.0113314	NA	NA	NA
25_3	25	3	Exp1	Mix16	Pst	Mix16	TBD	24.8	0.70255	8.68473	-0.31299	8.32818
25_4	25	4	Exp1	Mix16	Pst	Mix16	TBD	44.6	1.26346	7.6517	-1.34602	7.95273
26_1	26	1	Exp1	Mix17	Pst	Mix17	TRUE	50.5	1.43059	4.59774	-4.39998	8.40931
26_2	26	2	Exp1	Mix17	Pst	Mix17	TRUE	31.9	0.903683	5.3993	-3.59842	8.56365
26_3	26	3	Exp1	Mix17	Pst	Mix17	TRUE	45.3	1.28329	4.94596	-4.05176	8.52575
26_4	26	4	Exp1	Mix17	Pst	Mix17	TRUE	30	0.849858	5.12494	-3.87278	8.53318
27_1	27	1	Exp1	Mix18	Pst	Mix18	TBD	37.7	1.06799	8.42366	-0.574061	8.21884
27_2	27	2	Exp1	Mix18	Pst	Mix18	TBD	50.9	1.44193	8.4974	-0.500318	8.27555
27_3	27	3	Exp1	Mix18	Pst	Mix18	TBD	39.6	1.12181	8.84946	-0.148257	7.81054
27_4	27	4	Exp1	Mix18	Pst	Mix18	TBD	26.1	0.739377	8.92578	-0.0719377	8.72198
28_1	28	1	Exp1	Mix19	Pst	Mix19	TRUE	53.7	1.52125	7.41615	-1.58157	8.44263
28_2	28	2	Exp1	Mix19	Pst	Mix19	TRUE	51.7	1.46459	6.66672	-2.331	8.43511
28_3	28	3	Exp1	Mix19	Pst	Mix19	TRUE	24.2	0.685552	5.76231	-3.23541	8.12133
28_4	28	4	Exp1	Mix19	Pst	Mix19	TRUE	60.5	1.71388	6.9964	-2.00132	8.26121
29_1	29	1	Exp1	Mix20	Pst	Mix20	TBD	31.1	0.88102	5.28539	-3.71233	8.6704
29_2	29	2	Exp1	Mix20	Pst	Mix20	TBD	52.6	1.49008	4.88107	-4.11665	8.47436
29_3	29	3	Exp1	Mix20	Pst	Mix20	TBD	32	0.906516	6.64098	-2.35674	8.53782
29_4	29	4	Exp1	Mix20	Pst	Mix20	TBD	63.8	1.80737	4.79724	-4.20048	8.83863
3_1	3	1	Exp1	axenic	Pst	axenic	TBD	21.1	0.597734	8.7549	-0.242821	NA
3_2	3	2	Exp1	axenic	Pst	axenic	TBD	17.2	0.487252	9.17944	0.181725	NA
3_3	3	3	Exp1	axenic	Pst	axenic	TBD	23.3	0.660057	8.83676	-0.160956	NA
3_4	3	4	Exp1	axenic	Pst	axenic	TBD	24.1	0.68272	9.52107	0.523353	NA
30_1	30	1	Exp1	Mix21	Pst	Mix21	TRUE	35.9	1.017	6.74594	-2.25178	8.26181
30_2	30	2	Exp1	Mix21	Pst	Mix21	TRUE	41.4	1.1728	6.68403	-2.31369	7.84239
30_3	30	3	Exp1	Mix21	Pst	Mix21	TRUE	63.3	1.7932	6.97675	-2.02097	7.9342
30_4	30	4	Exp1	Mix21	Pst	Mix21	TRUE	62.9	1.78187	5.50238	-3.49534	7.85263
31_1	31	1	Exp1	Mix22	Pst	Mix22	TRUE	63.9	1.8102	5.79656	-3.20116	7.9301
31_2	31	2	Exp1	Mix22	Pst	Mix22	TRUE	62.7	1.7762	5.98088	-3.01684	7.912
31_3	31	3	Exp1	Mix22	Pst	Mix22	TRUE	42.5	1.20397	6.14976	-2.84796	8.00709
31_4	31	4	Exp1	Mix22	Pst	Mix22	TRUE	30.5	0.864023	6.41879	-2.57893	8.21118
32_1	32	1	Exp1	Mix23	Pst	Mix23	TRUE	59	1.67139	6.83121	-2.16651	8.35755
32_2	32	2	Exp1	Mix23	Pst	Mix23	TRUE	21.5	0.609065	8.26962	-0.728098	9.21607
32_3	32	3	Exp1	Mix23	Pst	Mix23	TRUE	41.9	1.18697	7.758	-1.23972	8.59474
32_4	32	4	Exp1	Mix23	Pst	Mix23	TRUE	61.3	1.73654	7.62751	-1.37021	8.42098
33_1	33	1	Exp1	Mix24	Pst	Mix24	TBD	26.1	0.739377	8.18542	-0.8123	9.10763
33_2	33	2	Exp1	Mix24	Pst	Mix24	TBD	38.5	1.09065	7.19269	-1.80503	8.73923
33_3	33	3	Exp1	Mix24	Pst	Mix24	TBD	27.4	0.776204	8.16431	-0.83341	8.29785
33_4	33	4	Exp1	Mix24	Pst	Mix24	TBD	35.2	0.997167	7.75449	-1.24323	8.41345
34_1	34	1	Exp1	Mix25	Pst	Mix25	TBD	25.7	0.728045	7.8911	-1.10662	8.84727
34_2	34	2	Exp1	Mix25	Pst	Mix25	TBD	23.2	0.657224	7.93554	-1.06218	8.66471
34_3	34	3	Exp1	Mix25	Pst	Mix25	TBD	8	0.226629	8	-0.99772	8.89209
34_4	34	4	Exp1	Mix25	Pst	Mix25	TBD	17	0.481586	8.37161	-0.626109	8.08761
35_1	35	1	Exp1	Mix26	Pst	Mix26	TRUE	45.9	1.30028	6.59346	-2.40426	7.97367
35_2	35	2	Exp1	Mix26	Pst	Mix26	TRUE	41.7	1.1813	6.72229	-2.27543	8.14029
35_3	35	3	Exp1	Mix26	Pst	Mix26	TRUE	61.7	1.74788	7.46499	-1.53273	8.48202
35_4	35	4	Exp1	Mix26	Pst	Mix26	TRUE	66.2	1.87535	4.7812	-4.21652	8.04602
36_1	36	1	Exp1	Mix27	Pst	Mix27	TBD	50.4	1.42776	6.20066	-2.79706	8.41017
36_2	36	2	Exp1	Mix27	Pst	Mix27	TBD	65.5	1.85552	5.78582	-3.2119	8.29636
36_3	36	3	Exp1	Mix27	Pst	Mix27	TBD	51.7	1.46459	4.88857	-4.10915	8.2465
36_4	36	4	Exp1	Mix27	Pst	Mix27	TBD	61.9	1.75354	4.50934	-4.48838	8.17586
37_1	37	1	Exp1	Mix28	Pst	Mix28	TBD	57.9	1.64023	7.44144	-1.55628	8.1818
37_2	37	2	Exp1	Mix28	Pst	Mix28	TBD	17.1	0.484419	8.02228	-0.975444	8.71149
37_3	37	3	Exp1	Mix28	Pst	Mix28	TBD	17.7	0.501416	9.0073	0.00957934	8.95178
37_4	37	4	Exp1	Mix28	Pst	Mix28	TBD	50.9	1.44193	7.59431	-1.40341	8.31695
38_1	38	1	Exp1	Mix29	Pst	Mix29	TRUE	27.9	0.790368	8.85543	-0.142294	8.82297
38_2	38	2	Exp1	Mix29	Pst	Mix29	TRUE	34.7	0.983003	8.93679	-0.0609281	8.41198
38_3	38	3	Exp1	Mix29	Pst	Mix29	TRUE	25.2	0.713881	8.80272	-0.195	8.85194
38_4	38	4	Exp1	Mix29	Pst	Mix29	TRUE	35.2	0.997167	8.70873	-0.28899	8.48365
39_1	39	1	Exp1	Mix30	Pst	Mix30	TRUE	8.9	0.252125	7.9537	-1.04402	8.71713
39_2	39	2	Exp1	Mix30	Pst	Mix30	TRUE	35.9	1.017	5.22306	-3.77466	8.27227
39_3	39	3	Exp1	Mix30	Pst	Mix30	TRUE	33.4	0.946176	5.73153	-3.26619	8.36161
39_4	39	4	Exp1	Mix30	Pst	Mix30	TRUE	43.4	1.22946	4.83963	-4.15809	8.35902
4_1	4	1	Exp1	axenic	Pst	axenic	TBD	14.4	0.407932	8.61979	-0.377931	NA
4_2	4	2	Exp1	axenic	Pst	axenic	TBD	9.2	0.260623	8.9393	-0.0584177	NA
4_3	4	3	Exp1	axenic	Pst	axenic	TBD	7.6	0.215297	8.56634	-0.431375	NA
4_4	4	4	Exp1	axenic	Pst	axenic	TBD	10.8	0.305949	8.38155	-0.61617	NA
40_1	40	1	Exp1	Mix31	Pst	Mix31	TRUE	61.3	1.73654	5.51357	-3.48415	8.5306
40_2	40	2	Exp1	Mix31	Pst	Mix31	TRUE	16.5	0.467422	8.8617	-0.136023	9.08355
40_3	40	3	Exp1	Mix31	Pst	Mix31	TRUE	48.5	1.37394	7.31426	-1.68346	8.35723
40_4	40	4	Exp1	Mix31	Pst	Mix31	TRUE	43.5	1.23229	4.96357	-4.03415	8.23773
41_1	41	1	Exp1	Mix32	Pst	Mix32	TBD	28.6	0.810198	5.84466	-3.15306	8.48015
41_2	41	2	Exp1	Mix32	Pst	Mix32	TBD	56.8	1.60907	6.54668	-2.45104	8.14874
41_3	41	3	Exp1	Mix32	Pst	Mix32	TBD	29	0.82153	7.04275	-1.95497	8.35451
41_4	41	4	Exp1	Mix32	Pst	Mix32	TBD	46.6	1.32011	5.93367	-3.06405	8.19849
42_1	42	1	Exp1	Mix33	Pst	Mix33	TRUE	48.9	1.38527	7.61172	-1.386	8.38987
42_2	42	2	Exp1	Mix33	Pst	Mix33	TRUE	35.1	0.994334	7.35778	-1.63994	8.46499
42_3	42	3	Exp1	Mix33	Pst	Mix33	TRUE	27.6	0.78187	8.33724	-0.660478	8.6497
42_4	42	4	Exp1	Mix33	Pst	Mix33	TRUE	56.3	1.5949	7.6297	-1.36802	8.483
43_1	43	1	Exp1	Mix34	Pst	Mix34	TRUE	17.6	0.498584	8.65758	-0.340143	9.2618
43_2	43	2	Exp1	Mix34	Pst	Mix34	TRUE	44.6	1.26346	7.6517	-1.34602	8.4686
43_3	43	3	Exp1	Mix34	Pst	Mix34	TRUE	48.7	1.3796	8.09062	-0.907098	8.56191
43_4	43	4	Exp1	Mix34	Pst	Mix34	TRUE	44	1.24646	7.95861	-1.03911	8.45276
44_1	44	1	Exp1	Mix35	Pst	Mix35	TBD	34.9	0.988669	5.01348	-3.98424	7.86541
44_2	44	2	Exp1	Mix35	Pst	Mix35	FALSE	10.5	0.29745	7.39378	-1.60394	7.85503
44_3	44	3	Exp1	Mix35	Pst	Mix35	TBD	41.7	1.1813	6.28295	-2.71477	8.17505
44_4	44	4	Exp1	Mix35	Pst	Mix35	TBD	13.8	0.390935	6.00625	-2.99147	8.6663
45_1	45	1	Exp1	Mix36	Pst	Mix36	TRUE	57	1.61473	6.72125	-2.27647	7.8954
45_2	45	2	Exp1	Mix36	Pst	Mix36	TRUE	89.5	2.53541	5.04818	-3.94954	7.85436
45_3	45	3	Exp1	Mix36	Pst	Mix36	TRUE	10.9	0.308782	7.305	-1.69272	7.64381
45_4	45	4	Exp1	Mix36	Pst	Mix36	TRUE	79.2	2.24363	5.70333	-3.29439	7.58415
46_1	46	1	Exp1	Mix37	Pst	Mix37	TRUE	32.7	0.926346	7.2636	-1.73412	8.453
46_2	46	2	Exp1	Mix37	Pst	Mix37	TRUE	56.3	1.5949	7.02764	-1.97008	8.26652
46_3	46	3	Exp1	Mix37	Pst	Mix37	TRUE	26.3	0.745042	7.72617	-1.27155	7.98828
46_4	46	4	Exp1	Mix37	Pst	Mix37	TRUE	30.1	0.852691	8.12349	-0.874226	8.55806
47_1	47	1	Exp1	Mix38	Pst	Mix38	TRUE	31	0.878187	7.76391	-1.23381	8.67655
47_2	47	2	Exp1	Mix38	Pst	Mix38	TRUE	50	1.41643	7.07918	-1.91854	8.41896
47_3	47	3	Exp1	Mix38	Pst	Mix38	TRUE	50	1.41643	6.20412	-2.7936	8.35025
47_4	47	4	Exp1	Mix38	Pst	Mix38	TRUE	34.4	0.974504	7.24159	-1.75613	8.4669
48_1	48	1	Exp1	Mix39	Pst	Mix39	TRUE	73.3	2.07649	7.33902	-1.6587	8.53214
48_2	48	2	Exp1	Mix39	Pst	Mix39	TRUE	35.9	1.017	8.52409	-0.473633	8.81634
48_3	48	3	Exp1	Mix39	Pst	Mix39	TRUE	16.7	0.473088	8.85646	-0.141255	9.18006
48_4	48	4	Exp1	Mix39	Pst	Mix39	TRUE	41.4	1.1728	7.16115	-1.83657	8.66991
49_1	49	1	Exp1	Mix40	Pst	Mix40	TBD	25	0.708215	4.94448	-4.05324	8.44963
49_2	49	2	Exp1	Mix40	Pst	Mix40	TBD	29.8	0.844193	7.67191	-1.32581	8.50805
49_3	49	3	Exp1	Mix40	Pst	Mix40	TBD	49.9	1.4136	7.3019	-1.69582	8.58157
49_4	49	4	Exp1	Mix40	Pst	Mix40	TBD	37.1	1.05099	8.20878	-0.788943	8.88026
5_1	5	1	Exp1	axenic	Pst	axenic	TRUE	25.3	0.716714	9.19894	0.20122	NA
5_2	5	2	Exp1	axenic	Pst	axenic	TRUE	10.7	0.303116	8.97062	-0.0271037	NA
5_3	5	3	Exp1	axenic	Pst	axenic	TRUE	12	0.339943	9.22185	0.224129	NA
5_4	5	4	Exp1	axenic	Pst	axenic	TRUE	12	0.339943	9.06695	0.0692269	NA
50_1	50	1	Exp1	Mix41	Pst	Mix41	TRUE	44.1	1.24929	5.10375	-3.89397	8.39853
50_2	50	2	Exp1	Mix41	Pst	Mix41	TRUE	53.9	1.52691	5.03184	-3.96588	8.53323
50_3	50	3	Exp1	Mix41	Pst	Mix41	TRUE	53.3	1.50992	6.4194	-2.57832	8.26978
50_4	50	4	Exp1	Mix41	Pst	Mix41	TRUE	46.9	1.32861	4.62986	-4.36786	8.47247
51_1	51	1	Exp1	Mix42	Pst	Mix42	TRUE	28.2	0.798867	6.92996	-2.06776	8.70326
51_2	51	2	Exp1	Mix42	Pst	Mix42	TRUE	40.2	1.13881	7.47496	-1.52276	8.28114
51_3	51	3	Exp1	Mix42	Pst	Mix42	TRUE	39.5	1.11898	7.18155	-1.81617	8.59875
51_4	51	4	Exp1	Mix42	Pst	Mix42	TRUE	80.9	2.29178	3.39308	-5.60464	8.1535
52_1	52	1	Exp1	Mix43	Pst	Mix43	TRUE	50.2	1.4221	6.90136	-2.09636	8.50774
52_2	52	2	Exp1	Mix43	Pst	Mix43	TRUE	16.2	0.458924	8.32196	-0.675756	9.10855
52_3	52	3	Exp1	Mix43	Pst	Mix43	TRUE	45.4	1.28612	5.59822	-3.3995	8.20982
52_4	52	4	Exp1	Mix43	Pst	Mix43	TRUE	55.9	1.58357	4.55362	-4.4441	8.2049
53_1	53	1	Exp1	Mix44	Pst	Mix44	TRUE	23.8	0.674221	5.76955	-3.22817	8.22548
53_2	53	2	Exp1	Mix44	Pst	Mix44	TRUE	68.7	1.94618	5.6102	-3.38752	8.09144
53_3	53	3	Exp1	Mix44	Pst	Mix44	TRUE	47.4	1.34278	4.7392	-4.25852	7.75879
53_4	53	4	Exp1	Mix44	Pst	Mix44	TRUE	48.6	1.37677	6.39254	-2.60517	8.04896
54_1	54	1	Exp1	Mix45	Pst	Mix45	TRUE	58.4	1.65439	4.53462	-4.4631	8.19358
54_2	54	2	Exp1	Mix45	Pst	Mix45	TRUE	38.9	1.10198	5.66532	-3.3324	8.33017
54_3	54	3	Exp1	Mix45	Pst	Mix45	TRUE	52.3	1.48159	4.42763	-4.57009	8.44466
54_4	54	4	Exp1	Mix45	Pst	Mix45	TRUE	64.7	1.83286	7.26828	-1.72944	8.26245
55_1	55	1	Exp1	Mix46	Pst	Mix46	TRUE	52.5	1.48725	7.81132	-1.1864	7.71441
55_2	55	2	Exp1	Mix46	Pst	Mix46	TRUE	27.4	0.776204	8.76637	-0.23135	8.33457
55_3	55	3	Exp1	Mix46	Pst	Mix46	TRUE	43.6	1.23513	8.43969	-0.558025	8.04175
55_4	55	4	Exp1	Mix46	Pst	Mix46	TRUE	67.7	1.91785	7.42468	-1.57304	7.77147
56_1	56	1	Exp1	Mix47	Pst	Mix47	TBD	40.9	1.15864	6.7307	-2.26702	8.13646
56_2	56	2	Exp1	Mix47	Pst	Mix47	TBD	34.5	0.977337	6.9393	-2.05842	8.24608
56_3	56	3	Exp1	Mix47	Pst	Mix47	TBD	25.1	0.711048	7.20239	-1.79533	8.92502
56_4	56	4	Exp1	Mix47	Pst	Mix47	TBD	12.1	0.342776	8.21824	-0.779475	9.04561
57_1	57	1	Exp1	Mix48	Pst	Mix48	TRUE	48.2	1.36544	5.84843	-3.14929	8.62488
57_2	57	2	Exp1	Mix48	Pst	Mix48	TRUE	59.6	1.68839	5.82681	-3.17091	8.22821
57_3	57	3	Exp1	Mix48	Pst	Mix48	TRUE	58.3	1.65156	5.31351	-3.68421	8.42968
57_4	57	4	Exp1	Mix48	Pst	Mix48	TRUE	23.8	0.674221	5.92445	-3.07327	8.25891
58_1	58	1	Exp1	Mix49	Pst	Mix49	TRUE	29.7	0.84136	5.1293	-3.86842	8.50222
58_2	58	2	Exp1	Mix49	Pst	Mix49	TRUE	59.4	1.68272	4.82827	-4.16945	8.37972
58_3	58	3	Exp1	Mix49	Pst	Mix49	TRUE	36.9	1.04533	6.03503	-2.96269	8.67452
58_4	58	4	Exp1	Mix49	Pst	Mix49	TRUE	68.4	1.93768	6.16494	-2.83278	8.37766
59_1	59	1	Exp1	Mix50	Pst	Mix50	TRUE	40.6	1.15014	8.5376	-0.460118	8.48769
59_2	59	2	Exp1	Mix50	Pst	Mix50	TRUE	38	1.07649	8.42022	-0.577503	8.33191
59_3	59	3	Exp1	Mix50	Pst	Mix50	TRUE	33.1	0.937677	8.73544	-0.262275	8.42465
59_4	59	4	Exp1	Mix50	Pst	Mix50	TRUE	9.8	0.27762	9.00877	0.011054	8.28108
6_1	6	1	Exp1	axenic	Pst	axenic	TBD	20.3	0.575071	9.19765	0.199934	NA
6_2	6	2	Exp1	axenic	Pst	axenic	TBD	20.9	0.592068	8.82598	-0.171738	NA
6_3	6	3	Exp1	axenic	Pst	axenic	TBD	25.2	0.713881	9.17838	0.180663	NA
6_4	6	4	Exp1	axenic	Pst	axenic	TBD	18.7	0.529745	9.63125	0.633528	NA
60_1	60	1	Exp1	Mix51	Pst	Mix51	TRUE	44.1	1.24929	6.77053	-2.22719	8.21289
60_2	60	2	Exp1	Mix51	Pst	Mix51	TRUE	34.9	0.988669	6.53636	-2.46136	7.89174
60_3	60	3	Exp1	Mix51	Pst	Mix51	TRUE	53	1.50142	6.42185	-2.57587	7.78087
60_4	60	4	Exp1	Mix51	Pst	Mix51	TRUE	49.2	1.39377	7.38722	-1.6105	7.68825
61_1	61	1	Exp1	Mix52	Pst	Mix52	TBD	63.2	1.79037	5.00546	-3.99226	8.62089
61_2	61	2	Exp1	Mix52	Pst	Mix52	TBD	60.5	1.71388	4.8203	-4.17742	8.64247
61_3	61	3	Exp1	Mix52	Pst	Mix52	TBD	33.3	0.943343	4.55674	-4.44098	8.30493
61_4	61	4	Exp1	Mix52	Pst	Mix52	FALSE	109.3	3.09632	6.04056	-2.95716	8.51185
62_1	62	1	Exp1	Mix53	Pst	Mix53	TRUE	33.3	0.943343	7.98271	-1.01501	8.89916
62_2	62	2	Exp1	Mix53	Pst	Mix53	TRUE	25.7	0.728045	7.93249	-1.06523	8.91476
62_3	62	3	Exp1	Mix53	Pst	Mix53	TRUE	66	1.86969	6.95861	-2.03911	8.56642
62_4	62	4	Exp1	Mix53	Pst	Mix53	TRUE	42.4	1.20113	7.78761	-1.21011	8.95697
63_1	63	1	Exp1	Mix54	Pst	Mix54	FALSE	15.2	0.430595	8.42022	-0.577503	9.47864
63_2	63	2	Exp1	Mix54	Pst	Mix54	FALSE	10.2	0.288952	8.29243	-0.70529	9.25998
63_3	63	3	Exp1	Mix54	Pst	Mix54	FALSE	51	1.44476	5.07058	-3.92714	8.65792
63_4	63	4	Exp1	Mix54	Pst	Mix54	FALSE	47.8	1.35411	6.79769	-2.20003	8.46421
64_1	64	1	Exp1	Mix55	Pst	Mix55	TRUE	17	0.481586	9.37161	0.373891	9.18319
64_2	64	2	Exp1	Mix55	Pst	Mix55	TRUE	19.8	0.560907	8.20848	-0.789235	8.94088
64_3	64	3	Exp1	Mix55	Pst	Mix55	TRUE	57.8	1.63739	7.23807	-1.75965	8.44219
64_4	64	4	Exp1	Mix55	Pst	Mix55	TRUE	20.5	0.580737	8.59134	-0.406384	8.95306
65_1	65	1	Exp1	Mix56	Pst	Mix56	TRUE	62.6	1.77337	7.68055	-1.31717	8.29404
65_2	65	2	Exp1	Mix56	Pst	Mix56	TRUE	32.9	0.932011	7.78383	-1.21389	9.226
65_3	65	3	Exp1	Mix56	Pst	Mix56	TRUE	45.9	1.30028	8.33819	-0.659533	8.12209
65_4	65	4	Exp1	Mix56	Pst	Mix56	TRUE	20.6	0.583569	8.89025	-0.107467	9.03638
66_1	66	1	Exp1	Mix57	Pst	Mix57	TRUE	22.9	0.648725	8.24222	-0.755495	8.60771
66_2	66	2	Exp1	Mix57	Pst	Mix57	TRUE	43.5	1.23229	7.61678	-1.38094	8.5524
66_3	66	3	Exp1	Mix57	Pst	Mix57	TRUE	29.2	0.827195	8.13668	-0.861043	8.8971
66_4	66	4	Exp1	Mix57	Pst	Mix57	TRUE	39.8	1.12748	8.4793	-0.518422	9.34302
67_1	67	1	Exp1	Mix58	Pst	Mix58	TBD	45.9	1.30028	6.24128	-2.75644	8.18576
67_2	67	2	Exp1	Mix58	Pst	Mix58	TBD	31.7	0.898017	5.57812	-3.4196	8.22157
67_3	67	3	Exp1	Mix58	Pst	Mix58	TBD	65.8	1.86402	4.78383	-4.21389	8.13408
67_4	67	4	Exp1	Mix58	Pst	Mix58	TBD	39	1.10482	5.75136	-3.24636	8.32906
68_1	68	1	Exp1	Mix59	Pst	Mix59	TRUE	51.8	1.46742	7.4318	-1.56592	8.25322
68_2	68	2	Exp1	Mix59	Pst	Mix59	TRUE	51.6	1.46176	5.58838	-3.40934	8.22386
68_3	68	3	Exp1	Mix59	Pst	Mix59	TRUE	25.3	0.716714	8.04404	-0.953682	8.53339
68_4	68	4	Exp1	Mix59	Pst	Mix59	TRUE	47.7	1.35127	6.73645	-2.26126	8.15907
69_1	69	1	Exp1	Mix60	Pst	Mix60	TRUE	48.4	1.3711	8.09331	-0.904414	8.25167
69_2	69	2	Exp1	Mix60	Pst	Mix60	TRUE	57.6	1.63173	7.54061	-1.45711	8.49678
69_3	69	3	Exp1	Mix60	Pst	Mix60	TRUE	50.8	1.43909	7.59517	-1.40255	8.08932
69_4	69	4	Exp1	Mix60	Pst	Mix60	TRUE	43.1	1.22096	8.6208	-0.376925	8.75997
7_1	7	1	Exp1	axenic	Pst	axenic	TRUE	22.3	0.631728	9.85582	0.858095	NA
7_2	7	2	Exp1	axenic	Pst	axenic	TRUE	18.1	0.512748	9.29862	0.300904	NA
7_3	7	3	Exp1	axenic	Pst	axenic	TRUE	22.3	0.631728	9.6517	0.653975	NA
7_4	7	4	Exp1	axenic	Pst	axenic	TRUE	23.4	0.66289	9.40894	0.411215	NA
70_1	70	1	Exp1	Mix61	Pst	Mix61	TRUE	28.7	0.813031	5.84315	-3.15457	8.02499
70_2	70	2	Exp1	Mix61	Pst	Mix61	TRUE	36.1	1.02266	6.04455	-2.95317	8.2264
70_3	70	3	Exp1	Mix61	Pst	Mix61	TRUE	44.3	1.25496	5.65463	-3.34309	8.11402
70_4	70	4	Exp1	Mix61	Pst	Mix61	TRUE	48.8	1.38244	5.61261	-3.38511	7.99282
71_1	71	1	Exp1	Mix62	Pst	Mix62	TRUE	60.4	1.71105	4.51999	-4.47773	8.26818
71_2	71	2	Exp1	Mix62	Pst	Mix62	TRUE	48.7	1.3796	5.09062	-3.9071	8.54597
71_3	71	3	Exp1	Mix62	Pst	Mix62	TRUE	50.4	1.42776	4.89963	-4.09809	8.32123
71_4	71	4	Exp1	Mix62	Pst	Mix62	TRUE	41.6	1.17847	4.15906	-4.83866	8.15323
72_1	72	1	Exp1	Mix63	Pst	Mix63	TRUE	34.6	0.98017	4.76195	-4.23577	8.4432
72_2	72	2	Exp1	Mix63	Pst	Mix63	TRUE	43.4	1.22946	4.66354	-4.33418	8.21984
72_3	72	3	Exp1	Mix63	Pst	Mix63	TRUE	24	0.679887	5.22185	-3.77587	8.35539
72_4	72	4	Exp1	Mix63	Pst	Mix63	TRUE	46.9	1.32861	4.53295	-4.46477	8.16642
73_1	73	1	Exp1	Mix64	Pst	Mix64	TRUE	49.6	1.4051	6.55979	-2.43793	8.54606
73_2	73	2	Exp1	Mix64	Pst	Mix64	TRUE	57.8	1.63739	4.5391	-4.45862	8.38667
73_3	73	3	Exp1	Mix64	Pst	Mix64	TRUE	60.4	1.71105	5.51999	-3.47773	8.44012
73_4	73	4	Exp1	Mix64	Pst	Mix64	TRUE	65.1	1.84419	4.44169	-4.55603	8.22305
74_1	74	1	Exp1	Mix65	Pst	Mix65	TBD	34.8	0.985836	5.75945	-3.23827	8.86394
74_2	74	2	Exp1	Mix65	Pst	Mix65	TBD	29.7	0.84136	5.82827	-3.16945	8.89273
74_3	74	3	Exp1	Mix65	Pst	Mix65	TBD	38.1	1.07932	7.02114	-1.97658	8.6318
74_4	74	4	Exp1	Mix65	Pst	Mix65	TBD	48.1	1.36261	6.22094	-2.77677	8.22094
75_1	75	1	Exp1	Mix66	Pst	Mix66	TRUE	63.1	1.78754	5.501	-3.49672	7.96039
75_2	75	2	Exp1	Mix66	Pst	Mix66	TRUE	56.4	1.59773	5.15181	-3.84591	7.85078
75_3	75	3	Exp1	Mix66	Pst	Mix66	TRUE	41.7	1.1813	4.98192	-4.0158	8.25608
75_4	75	4	Exp1	Mix66	Pst	Mix66	TRUE	70.3	1.9915	4.9312	-4.06652	8.26025
76_1	76	1	Exp1	Mix67	Pst	Mix67	TRUE	11.1	0.314448	8.10081	-0.896915	8.98487
76_2	76	2	Exp1	Mix67	Pst	Mix67	TRUE	35.7	1.01133	8.59346	-0.40426	8.471
76_3	76	3	Exp1	Mix67	Pst	Mix67	TRUE	46.2	1.30878	7.93742	-1.0603	7.91969
76_4	76	4	Exp1	Mix67	Pst	Mix67	TRUE	46.7	1.32295	7.74566	-1.25206	7.87723
77_1	77	1	Exp1	Mix68	Pst	Mix68	TBD	61.3	1.73654	7.76884	-1.22888	8.90096
77_2	77	2	Exp1	Mix68	Pst	Mix68	TBD	18.9	0.535411	7.62663	-1.37109	8.75373
77_3	77	3	Exp1	Mix68	Pst	Mix68	TBD	53.8	1.52408	8.04737	-0.950351	8.80779
77_4	77	4	Exp1	Mix68	Pst	Mix68	TBD	48	1.35977	7.92082	-1.0769	8.9345
78_1	78	1	Exp1	Mix69	Pst	SynCom-High	TBD	38.4	1.08782	7.19382	-1.8039	8.38322
78_2	78	2	Exp1	Mix69	Pst	SynCom-High	TBD	19.3	0.546742	8.61753	-0.380187	8.78779
78_3	78	3	Exp1	Mix69	Pst	SynCom-High	TBD	52.2	1.47875	7.28233	-1.71539	8.1097
78_4	78	4	Exp1	Mix69	Pst	SynCom-High	TBD	23.2	0.657224	6.93554	-2.06218	7.91781
79_1	79	1	Exp1	Mix70	Pst	SynCom-Low	TRUE	63.7	1.80453	4.49689	-4.50083	8.36846
79_2	79	2	Exp1	Mix70	Pst	SynCom-Low	TRUE	53.3	1.50992	4.4194	-4.57832	8.43164
79_3	79	3	Exp1	Mix70	Pst	SynCom-Low	TRUE	48.9	1.38527	4.51481	-4.48291	8.51481
79_4	79	4	Exp1	Mix70	Pst	SynCom-Low	TRUE	68.3	1.93484	5.54579	-3.45193	8.61025
8_1	8	1	Exp1	axenic	Pst	axenic	TRUE	31	0.878187	8.58782	-0.4099	NA
8_2	8	2	Exp1	axenic	Pst	axenic	TRUE	30.3	0.858357	7.89877	-1.09895	NA
8_3	8	3	Exp1	axenic	Pst	axenic	TRUE	16.6	0.470255	8.77989	-0.217828	NA
8_4	8	4	Exp1	axenic	Pst	axenic	TRUE	15	0.424929	9.12494	0.127219	NA
80_1	80	1	Exp1	Mix71	Pst	SynCom-35	TRUE	51	1.44476	3.5477	-5.45002	8.34781
80_2	80	2	Exp1	Mix71	Pst	SynCom-35	TRUE	43.5	1.23229	3.66254	-5.33518	8.43486
80_3	80	3	Exp1	Mix71	Pst	SynCom-35	TRUE	29.2	0.827195	3.83565	-5.16207	8.45474
80_4	80	4	Exp1	Mix71	Pst	SynCom-35	TRUE	49.2	1.39377	3.60906	-5.38866	8.17491
81_1	81	1	Exp2	axenic	NI	axenic_NI	TRUE	24.39	0.690935	NA	NA	NA
81_2	81	2	Exp2	axenic	NI	axenic_NI	TRUE	34.23	0.969688	NA	NA	NA
81_3	81	3	Exp2	axenic	NI	axenic_NI	TRUE	26.95	0.763456	NA	NA	NA
81_4	81	4	Exp2	axenic	NI	axenic_NI	TRUE	35.1	0.994334	NA	NA	NA
82_1	82	1	Exp2	axenic	NI	axenic_NI	TRUE	17.8	0.504249	NA	NA	NA
82_2	82	2	Exp2	axenic	NI	axenic_NI	TRUE	28.2	0.798867	NA	NA	NA
82_3	82	3	Exp2	axenic	NI	axenic_NI	TRUE	19	0.538244	NA	NA	NA
82_4	82	4	Exp2	axenic	NI	axenic_NI	TRUE	27.9	0.790368	NA	NA	NA
83_1	83	1	Exp2	axenic	Pst	axenic	TRUE	13	0.368272	9.50931	0.597425	NA
83_2	83	2	Exp2	axenic	Pst	axenic	TRUE	12	0.339943	9.56427	0.652391	NA
83_3	83	3	Exp2	axenic	Pst	axenic	TRUE	11.7	0.331445	8.53387	-0.378006	NA
83_4	83	4	Exp2	axenic	Pst	axenic	TRUE	10.8	0.305949	9.4437	0.531817	NA
84_1	84	1	Exp2	axenic	Pst	axenic	TRUE	13.7	0.388102	8.68282	-0.229057	NA
84_2	84	2	Exp2	axenic	Pst	axenic	TRUE	16.7	0.473088	8.54071	-0.371169	NA
84_3	84	3	Exp2	axenic	Pst	axenic	TRUE	13.5	0.382436	8.63309	-0.278786	NA
84_4	84	4	Exp2	axenic	Pst	axenic	TRUE	15.5	0.439093	8.73395	-0.177933	NA
85_1	85	1	Exp2	axenic	Pst	axenic	TRUE	12.2	0.345609	9.3608	0.448918	NA
85_2	85	2	Exp2	axenic	Pst	axenic	TRUE	16.2	0.458924	8.56864	-0.343244	NA
85_3	85	3	Exp2	axenic	Pst	axenic	TRUE	10.8	0.305949	8.90107	-0.0108058	NA
85_4	85	4	Exp2	axenic	Pst	axenic	TRUE	13.6	0.385269	8.91568	0.00379859	NA
86_1	86	1	Exp2	axenic	Pst	axenic	TRUE	17.6	0.498584	8.90062	-0.0112652	NA
86_2	86	2	Exp2	axenic	Pst	axenic	TRUE	10.4	0.294618	9.06215	0.150267	NA
86_3	86	3	Exp2	axenic	Pst	axenic	TRUE	8	0.226629	9.24304	0.331158	NA
86_4	86	4	Exp2	axenic	Pst	axenic	TRUE	6.9	0.195467	8.71745	-0.194427	NA
87_1	87	1	Exp2	axenic	Pst	axenic	TRUE	11.3	0.320113	8.79202	-0.119861	NA
87_2	87	2	Exp2	axenic	Pst	axenic	TRUE	16.2	0.458924	9.04576	0.133877	NA
87_3	87	3	Exp2	axenic	Pst	axenic	TRUE	14.8	0.419263	8.74355	-0.168328	NA
87_4	87	4	Exp2	axenic	Pst	axenic	TRUE	20.4	0.577904	8.58246	-0.329416	NA
88_1	88	1	Exp2	axenic	Pst	axenic	TRUE	9.9	0.280453	9.20848	0.296604	NA
88_2	88	2	Exp2	axenic	Pst	axenic	TRUE	11.2	0.31728	9.33099	0.419113	NA
88_3	88	3	Exp2	axenic	Pst	axenic	TRUE	14.3	0.405099	8.81779	-0.0940887	NA
88_4	88	4	Exp2	axenic	Pst	axenic	TRUE	13	0.368272	9.22848	0.316599	NA
89_1	89	1	Exp2	axenic	Pst	axenic	TRUE	6.6	0.186969	9.52288	0.610998	NA
89_2	89	2	Exp2	axenic	Pst	axenic	TRUE	17.3	0.490085	8.90808	-0.00379859	NA
89_3	89	3	Exp2	axenic	Pst	axenic	TRUE	9.4	0.266289	9.02687	0.114992	NA
89_4	89	4	Exp2	axenic	Pst	axenic	TRUE	15.3	0.433428	9.07058	0.158701	NA
9_1	9	1	Exp1	axenic	Pst	axenic	TBD	6.6	0.186969	8.65758	-0.340143	NA
9_2	9	2	Exp1	axenic	Pst	axenic	TBD	15.7	0.444759	8.95023	-0.0474915	NA
9_3	9	3	Exp1	axenic	Pst	axenic	TBD	18.7	0.529745	8.93228	-0.0654415	NA
9_4	9	4	Exp1	axenic	Pst	axenic	TBD	17	0.481586	9.02482	0.0271037	NA
90_1	90	1	Exp2	Mix72	Pst	Mix72	TRUE	23.5	0.665722	5.23099	-3.68089	8.4563
90_2	90	2	Exp2	Mix72	Pst	Mix72	TRUE	33.6	0.951841	4.77469	-4.13719	8.19629
90_3	90	3	Exp2	Mix72	Pst	Mix72	TRUE	43.1	1.22096	4.51165	-4.40023	8.34779
90_4	90	4	Exp2	Mix72	Pst	Mix72	TRUE	31.7	0.898017	4.79997	-4.11191	8.11803
91_1	91	1	Exp2	Mix73	Pst	Mix73	FALSE	27.7	0.784703	5.15958	-3.7523	7.90777
91_2	91	2	Exp2	Mix73	Pst	Mix73	FALSE	18.1	0.512748	5.64541	-3.26647	7.90068
91_3	91	3	Exp2	Mix73	Pst	Mix73	FALSE	25.5	0.72238	5.19552	-3.71636	7.63643
91_4	91	4	Exp2	Mix73	Pst	Mix73	FALSE	28.3	0.8017	4.84924	-4.06264	8.25748
92_1	92	1	Exp2	Mix74	Pst	Mix74	TRUE	31.4	0.889518	6.84549	-2.06639	8.5397
92_2	92	2	Exp2	Mix74	Pst	Mix74	TRUE	40.5	1.14731	5.1707	-3.74118	8.32094
92_3	92	3	Exp2	Mix74	Pst	Mix74	TRUE	22.1	0.626062	3.95664	-4.95524	8.20215
92_4	92	4	Exp2	Mix74	Pst	Mix74	TRUE	41.1	1.16431	5.53229	-3.37959	7.89131
93_1	93	1	Exp2	Mix75	Pst	Mix75	TRUE	23.8	0.674221	4.52651	-4.38537	8.22548
93_2	93	2	Exp2	Mix75	Pst	Mix75	TRUE	36.4	1.03116	4.4389	-4.47298	8.14817
93_3	93	3	Exp2	Mix75	Pst	Mix75	TRUE	54.6	1.54674	3.86487	-5.04701	8.28647
93_4	93	4	Exp2	Mix75	Pst	Mix75	TRUE	56.2	1.59207	3.55129	-5.36059	8.24678
94_1	94	1	Exp2	Mix76	Pst	Mix76	TRUE	14.9	0.422096	8.35829	-0.553588	8.97542
94_2	94	2	Exp2	Mix76	Pst	Mix76	TRUE	31.3	0.886686	7.58364	-1.32824	8.61706
94_3	94	3	Exp2	Mix76	Pst	Mix76	TRUE	22.7	0.643059	8.02419	-0.887695	8.31049
94_4	94	4	Exp2	Mix76	Pst	Mix76	TRUE	31.6	0.895184	8.05662	-0.855265	8.62351
95_1	95	1	Exp2	Mix77	Pst	Mix77	TRUE	55	1.55807	5.56067	-3.35121	8.22719
95_2	95	2	Exp2	Mix77	Pst	Mix77	TRUE	57.1	1.61756	5.02152	-3.89037	7.966
95_3	95	3	Exp2	Mix77	Pst	Mix77	TRUE	40.9	1.15864	5.99034	-2.92154	8.45572
95_4	95	4	Exp2	Mix77	Pst	Mix77	TRUE	34	0.963173	6.24667	-2.66521	8.35388
96_1	96	1	Exp2	Mix78	Pst	Mix78	TRUE	32.8	0.929178	6.7394	-2.17248	8.43643
96_2	96	2	Exp2	Mix78	Pst	Mix78	TRUE	19.1	0.541076	7.59978	-1.3121	8.86261
96_3	96	3	Exp2	Mix78	Pst	Mix78	TRUE	18	0.509915	6.4437	-2.46818	8.94885
96_4	96	4	Exp2	Mix78	Pst	Mix78	TRUE	15.4	0.436261	5.89166	-3.02022	9.1065
97_1	97	1	Exp2	Mix79	Pst	Mix79	TRUE	22.3	0.631728	8.23148	-0.680402	8.4686
97_2	97	2	Exp2	Mix79	Pst	Mix79	TRUE	24.7	0.699717	6.75343	-2.15845	7.76567
97_3	97	3	Exp2	Mix79	Pst	Mix79	TRUE	30.2	0.855524	6.66612	-2.24576	8.02514
97_4	97	4	Exp2	Mix79	Pst	Mix79	TRUE	35.3	1	6.75326	-2.15863	7.65635
98_1	98	1	Exp2	Mix80	Pst	Mix80	TRUE	45.3	1.28329	5.12205	-3.78983	8.4925
98_2	98	2	Exp2	Mix80	Pst	Mix80	TRUE	38.3	1.08499	4.19495	-4.71693	8.45343
98_3	98	3	Exp2	Mix80	Pst	Mix80	TRUE	45.8	1.29745	4.64016	-4.27172	8.3426
98_4	98	4	Exp2	Mix80	Pst	Mix80	TRUE	38.8	1.09915	6.96747	-1.94441	8.61092
99_1	99	1	Exp2	Mix81	Pst	Mix81	TRUE	27.9	0.790368	7.15646	-1.75542	8.24988
99_2	99	2	Exp2	Mix81	Pst	Mix81	TRUE	39.6	1.12181	7.04576	-1.86612	8.19749
99_3	99	3	Exp2	Mix81	Pst	Mix81	TRUE	43.8	1.24079	6.43771	-2.47417	7.96059
99_4	99	4	Exp2	Mix81	Pst	Mix81	TRUE	22.3	0.631728	7.90697	-1.00491	8.19824

## Sheet: Mini5SynComIndiv.StrainCol.
Clean Data of colonization of individual commensal strains in Mini5SynCom screen. Ambiguous counts are split up on indistinguishable strains, and referenced in the column AmbiguousSingleStrain as "TRUE"
Uid	Strain_ID	AmbiguousSingleStrains	CFUgFW	LogCFUgFW
101_1	Leaf361	TRUE	1.4303e+07	7.15543
101_1	Leaf380	TRUE	1.4303e+07	7.15543
101_2	Leaf361	TRUE	6.80851e+06	6.83305
101_2	Leaf380	TRUE	6.80851e+06	6.83305
101_3	Leaf361	TRUE	6.46465e+07	7.81054
101_3	Leaf380	TRUE	6.46465e+07	7.81054
101_4	Leaf361	TRUE	5.78462e+08	8.76227
101_4	Leaf380	TRUE	5.78462e+08	8.76227
107_3	Leaf299	TRUE	1.16959e+06	6.06803
107_3	Leaf454	TRUE	1.16959e+06	6.06803
111_1	Leaf380	TRUE	7.84314e+06	6.89449
111_1	Leaf466	TRUE	7.84314e+06	6.89449
111_2	Leaf380	TRUE	1.36054e+07	7.13371
111_2	Leaf466	TRUE	1.36054e+07	7.13371
111_3	Leaf380	TRUE	1.94175e+07	7.28819
111_3	Leaf466	TRUE	1.94175e+07	7.28819
111_4	Leaf380	TRUE	2.43223e+07	7.38601
111_4	Leaf466	TRUE	2.43223e+07	7.38601
113_1	Leaf361	TRUE	6.05405e+07	7.78205
113_1	Leaf380	TRUE	6.05405e+07	7.78205
113_2	Leaf361	TRUE	1.46193e+07	7.16493
113_2	Leaf380	TRUE	1.46193e+07	7.16493
113_3	Leaf361	TRUE	194647	5.28925
113_3	Leaf380	TRUE	194647	5.28925
113_4	Leaf361	TRUE	6.30542e+07	7.79971
113_4	Leaf380	TRUE	6.30542e+07	7.79971
146_1	Leaf88	TRUE	2.6936e+06	6.43033
146_1	Leaf122	TRUE	2.6936e+06	6.43033
146_2	Leaf88	TRUE	5.01567e+06	6.70033
146_2	Leaf122	TRUE	5.01567e+06	6.70033
146_3	Leaf88	TRUE	4.8227e+07	7.68329
146_3	Leaf122	TRUE	4.8227e+07	7.68329
146_4	Leaf88	TRUE	6.50407e+06	6.81318
146_4	Leaf122	TRUE	6.50407e+06	6.81318
159_1	Leaf361	TRUE	1.8583e+06	6.26912
159_1	Leaf380	TRUE	1.8583e+06	6.26912
159_1	Leaf466	TRUE	1.8583e+06	6.26912
159_2	Leaf361	TRUE	5.61404e+06	6.74928
159_2	Leaf380	TRUE	5.61404e+06	6.74928
159_2	Leaf466	TRUE	5.61404e+06	6.74928
159_3	Leaf361	TRUE	2.06186e+07	7.31426
159_3	Leaf380	TRUE	2.06186e+07	7.31426
159_3	Leaf466	TRUE	2.06186e+07	7.31426
159_4	Leaf361	TRUE	2.01258e+06	6.30375
159_4	Leaf380	TRUE	2.01258e+06	6.30375
159_4	Leaf466	TRUE	2.01258e+06	6.30375
17_2	Leaf70	TRUE	2.46377e+07	7.3916
17_2	Leaf225	TRUE	2.46377e+07	7.3916
17_2	Leaf354	TRUE	2.46377e+07	7.3916
17_2	Leaf380	TRUE	2.46377e+07	7.3916
17_4	Leaf225	TRUE	2.95203e+07	7.47012
17_4	Leaf354	TRUE	2.95203e+07	7.47012
17_4	Leaf380	TRUE	2.95203e+07	7.47012
18_1	Leaf189	TRUE	1.40206e+08	8.14677
18_1	Leaf203	TRUE	1.40206e+08	8.14677
18_2	Leaf189	TRUE	1.44978e+08	8.1613
18_2	Leaf203	TRUE	1.44978e+08	8.1613
18_3	Leaf189	TRUE	6.73684e+08	8.82846
18_3	Leaf203	TRUE	6.73684e+08	8.82846
18_4	Leaf189	TRUE	1.96678e+08	8.29376
18_4	Leaf203	TRUE	1.96678e+08	8.29376
186_1	Leaf122	TRUE	3.16384e+07	7.50021
186_1	Leaf361	TRUE	3.16384e+07	7.50021
186_2	Leaf122	TRUE	2.11382e+07	7.32507
186_2	Leaf361	TRUE	2.11382e+07	7.32507
186_3	Leaf122	TRUE	1.20102e+08	8.07955
186_3	Leaf361	TRUE	1.20102e+08	8.07955
186_4	Leaf122	TRUE	9.23077e+07	7.96524
186_4	Leaf361	TRUE	9.23077e+07	7.96524
187_1	Leaf88	TRUE	5.76577e+07	7.76086
187_1	Leaf466	TRUE	5.76577e+07	7.76086
187_2	Leaf88	TRUE	32000000	7.50515
187_2	Leaf466	TRUE	32000000	7.50515
187_3	Leaf88	TRUE	1.8427e+08	8.26545
187_3	Leaf466	TRUE	1.8427e+08	8.26545
187_4	Leaf88	TRUE	6.38404e+07	7.8051
187_4	Leaf466	TRUE	6.38404e+07	7.8051
203_1	Leaf88	TRUE	1.14286e+07	7.05799
203_1	Leaf361	TRUE	1.14286e+07	7.05799
203_2	Leaf88	TRUE	8.50679e+07	7.92977
203_2	Leaf361	TRUE	8.50679e+07	7.92977
203_3	Leaf88	TRUE	8.28402e+07	7.91824
203_3	Leaf361	TRUE	8.28402e+07	7.91824
203_4	Leaf88	TRUE	9.437e+07	7.97483
203_4	Leaf361	TRUE	9.437e+07	7.97483
207_1	Leaf88	TRUE	9.28177e+07	7.96763
207_1	Leaf361	TRUE	9.28177e+07	7.96763
207_3	Leaf88	TRUE	4.83721e+07	7.68459
207_3	Leaf361	TRUE	4.83721e+07	7.68459
207_4	Leaf88	TRUE	6.77249e+07	7.83075
207_4	Leaf361	TRUE	6.77249e+07	7.83075
227_1	Leaf354	TRUE	6.06061e+06	6.78252
227_1	Leaf380	TRUE	6.06061e+06	6.78252
227_2	Leaf354	TRUE	7.27273e+06	6.8617
227_2	Leaf380	TRUE	7.27273e+06	6.8617
227_3	Leaf354	TRUE	1.16505e+07	7.06634
227_3	Leaf380	TRUE	1.16505e+07	7.06634
227_4	Leaf354	TRUE	2.99625e+06	6.47658
227_4	Leaf380	TRUE	2.99625e+06	6.47658
23_1	Leaf354	TRUE	5.24017e+06	6.71935
23_1	Leaf416	TRUE	5.24017e+06	6.71935
23_4	Leaf354	TRUE	1.68421e+06	6.2264
23_4	Leaf416	TRUE	1.68421e+06	6.2264
235_2	Leaf354	TRUE	6.53951e+06	6.81555
235_2	Leaf361	TRUE	6.53951e+06	6.81555
235_3	Leaf354	TRUE	6.469e+06	6.81084
235_3	Leaf361	TRUE	6.469e+06	6.81084
239_1	Leaf361	TRUE	2.1157e+07	7.32545
239_1	Leaf466	TRUE	2.1157e+07	7.32545
239_2	Leaf361	TRUE	1.13636e+06	6.05552
239_2	Leaf466	TRUE	1.13636e+06	6.05552
239_3	Leaf361	TRUE	5.55556e+07	7.74473
239_3	Leaf466	TRUE	5.55556e+07	7.74473
239_4	Leaf361	TRUE	3.59726e+07	7.55597
239_4	Leaf380	TRUE	3.59726e+07	7.55597
239_4	Leaf466	TRUE	3.59726e+07	7.55597
30_1	Leaf361	TRUE	6.01671e+07	7.77936
30_1	Leaf466	TRUE	6.01671e+07	7.77936
30_2	Leaf361	TRUE	2.31884e+07	7.36527
30_2	Leaf466	TRUE	2.31884e+07	7.36527
30_3	Leaf361	TRUE	2.02212e+07	7.30581
30_3	Leaf466	TRUE	2.02212e+07	7.30581
30_4	Leaf361	TRUE	1.01749e+07	7.00753
30_4	Leaf466	TRUE	1.01749e+07	7.00753
33_1	Leaf88	TRUE	1.1954e+08	8.07751
33_1	Leaf466	TRUE	1.1954e+08	8.07751
33_2	Leaf88	TRUE	7.68831e+07	7.88583
33_2	Leaf466	TRUE	7.68831e+07	7.88583
33_3	Leaf88	TRUE	4.08759e+07	7.61147
33_3	Leaf466	TRUE	4.08759e+07	7.61147
33_4	Leaf88	TRUE	6.59091e+07	7.81895
33_4	Leaf466	TRUE	6.59091e+07	7.81895
34_1	Leaf161	TRUE	2.77043e+08	8.44255
34_1	Leaf314	TRUE	2.77043e+08	8.44255
37_1	Leaf254	TRUE	2.94761e+07	7.46947
37_1	Leaf289	TRUE	2.94761e+07	7.46947
37_1	Leaf416	TRUE	2.94761e+07	7.46947
37_2	Leaf254	TRUE	1.37232e+08	8.13746
37_2	Leaf289	TRUE	1.37232e+08	8.13746
37_2	Leaf416	TRUE	1.37232e+08	8.13746
37_3	Leaf254	TRUE	2.13936e+08	8.33028
37_3	Leaf289	TRUE	2.13936e+08	8.33028
37_3	Leaf416	TRUE	2.13936e+08	8.33028
37_4	Leaf254	TRUE	4.71513e+07	7.67349
37_4	Leaf289	TRUE	4.71513e+07	7.67349
37_4	Leaf416	TRUE	4.71513e+07	7.67349
43_1	Leaf183	TRUE	5.36364e+08	8.72946
43_1	Leaf289	TRUE	5.36364e+08	8.72946
48_1	Leaf88	TRUE	4.14734e+07	7.61777
48_1	Leaf361	TRUE	4.14734e+07	7.61777
48_2	Leaf88	TRUE	8.46797e+07	7.92778
48_2	Leaf361	TRUE	8.46797e+07	7.92778
48_3	Leaf88	TRUE	7.18563e+07	7.85646
48_3	Leaf361	TRUE	7.18563e+07	7.85646
48_4	Leaf88	TRUE	1.17874e+08	8.07142
48_4	Leaf361	TRUE	1.17874e+08	8.07142
66_1	Leaf299	TRUE	1.88646e+08	8.27565
66_1	Leaf314	TRUE	1.88646e+08	8.27565
66_2	Leaf299	TRUE	5.33333e+07	7.727
66_2	Leaf314	TRUE	5.33333e+07	7.727
66_3	Leaf299	TRUE	3.56164e+07	7.55165
66_3	Leaf314	TRUE	3.56164e+07	7.55165
66_4	Leaf161	TRUE	4.0201e+08	8.60424
66_4	Leaf299	TRUE	4.0201e+08	8.60424
66_4	Leaf314	TRUE	4.0201e+08	8.60424
72_1	Leaf161	TRUE	1.04046e+08	8.01723
72_1	Leaf299	TRUE	1.04046e+08	8.01723
72_2	Leaf161	TRUE	5.52995e+07	7.74272
72_2	Leaf299	TRUE	5.52995e+07	7.74272
72_3	Leaf161	TRUE	1.03333e+08	8.01424
72_3	Leaf299	TRUE	1.03333e+08	8.01424
72_4	Leaf161	TRUE	4.77612e+07	7.67908
72_4	Leaf299	TRUE	4.77612e+07	7.67908
79_1	Leaf361	TRUE	6.27943e+06	6.79792
79_1	Leaf466	TRUE	6.27943e+06	6.79792
79_2	Leaf361	TRUE	1.05066e+07	7.02146
79_2	Leaf466	TRUE	1.05066e+07	7.02146
79_3	Leaf361	TRUE	3.92638e+07	7.59399
79_3	Leaf466	TRUE	3.92638e+07	7.59399
79_4	Leaf361	TRUE	4.09956e+07	7.61274
79_4	Leaf466	TRUE	4.09956e+07	7.61274
101_1	Leaf122	TRUE	1.35758e+07	7.13276
101_1	Leaf182	TRUE	43636.4	4.63985
101_1	Leaf299	TRUE	3.8303e+07	7.58323
101_2	Leaf122	TRUE	1.3617e+08	8.13408
101_2	Leaf182	TRUE	612766	5.78729
101_2	Leaf299	TRUE	1.3617e+08	8.13408
101_3	Leaf122	TRUE	3.63636e+08	8.56067
101_3	Leaf182	TRUE	727273	5.8617
101_3	Leaf299	TRUE	1.77778e+08	8.24988
101_4	Leaf122	TRUE	1.23077e+08	8.09018
101_4	Leaf182	TRUE	2.21538e+06	6.34545
101_4	Leaf299	TRUE	4.92308e+07	7.69224
107_3	Leaf168	TRUE	7.95322e+07	7.90054
107_3	Leaf187	TRUE	421053	5.62434
107_3	Leaf189	TRUE	1.40351e+07	7.14722
111_1	Leaf32	TRUE	1.2549e+08	8.09861
111_1	Leaf126	TRUE	2.35294e+07	7.37161
111_1	Leaf254	TRUE	7.84314e+07	7.89449
111_2	Leaf32	TRUE	1.57823e+08	8.19817
111_2	Leaf126	TRUE	8.70748e+07	7.93989
111_2	Leaf254	TRUE	1.63265e+08	8.21289
111_3	Leaf32	TRUE	1.08738e+08	8.03638
111_3	Leaf126	TRUE	2.71845e+07	7.43432
111_3	Leaf254	TRUE	1.00971e+08	8.0042
111_4	Leaf32	TRUE	1.16044e+08	8.06462
111_4	Leaf126	TRUE	6.44689e+06	6.80935
111_4	Leaf254	TRUE	1.64103e+07	7.21512
113_1	Leaf15	TRUE	1.2973e+07	7.11304
113_1	Leaf32	TRUE	1.16757e+08	8.06728
113_1	Leaf220	TRUE	389189	5.59016
113_2	Leaf15	TRUE	2.03046e+06	6.30759
113_2	Leaf32	TRUE	3.77665e+07	7.57711
113_2	Leaf220	TRUE	36548.2	4.56287
113_3	Leaf15	TRUE	1.09002e+07	7.03744
113_3	Leaf32	TRUE	2.68613e+07	7.42913
113_3	Leaf220	TRUE	35036.5	4.54452
113_4	Leaf15	TRUE	1.18227e+07	7.07272
113_4	Leaf32	TRUE	7.0936e+07	7.85087
113_4	Leaf220	TRUE	7.88177e+06	6.89662
146_1	Leaf21	TRUE	9.15825e+07	7.96181
146_1	Leaf168	TRUE	1.61616e+07	7.20848
146_1	Leaf339	TRUE	484848	5.68561
146_2	Leaf21	TRUE	9.52978e+07	7.97908
146_2	Leaf168	TRUE	5.51724e+07	7.74172
146_2	Leaf339	TRUE	451411	5.65457
146_3	Leaf21	TRUE	2.49645e+08	8.39732
146_3	Leaf168	TRUE	3.34752e+08	8.52472
146_3	Leaf339	TRUE	5.67376e+06	6.75387
146_4	Leaf21	TRUE	9.7561e+07	7.98928
146_4	Leaf168	TRUE	9.10569e+07	7.95931
146_4	Leaf339	TRUE	585366	5.76743
159_1	Leaf21	TRUE	3.34495e+07	7.52439
159_1	Leaf68	TRUE	9.47735e+07	7.97669
159_2	Leaf21	TRUE	7.29825e+07	7.86322
159_2	Leaf68	TRUE	2.41404e+08	8.38274
159_3	Leaf21	TRUE	1.03093e+08	8.01323
159_3	Leaf68	TRUE	5.19588e+08	8.71566
159_4	Leaf21	TRUE	1.81132e+07	7.258
159_4	Leaf68	TRUE	1.75094e+08	8.24327
17_2	Leaf176	TRUE	3.47826e+07	7.54136
17_4	Leaf70	TRUE	9.44649e+07	7.97527
17_4	Leaf176	TRUE	1.77122e+07	7.24827
18_1	Leaf187	TRUE	296907	5.47262
18_1	Leaf225	TRUE	296907	5.47262
18_1	Leaf254	TRUE	1.31959e+07	7.12044
18_2	Leaf187	TRUE	314410	5.4975
18_2	Leaf225	TRUE	314410	5.4975
18_2	Leaf254	TRUE	6.9869e+06	6.84428
18_3	Leaf187	TRUE	688995	5.83822
18_3	Leaf225	TRUE	688995	5.83822
18_3	Leaf254	TRUE	3.0622e+07	7.48603
18_4	Leaf187	TRUE	478405	5.6798
18_4	Leaf225	TRUE	478405	5.6798
18_4	Leaf254	TRUE	1.06312e+07	7.02658
186_1	Leaf203	TRUE	7.14124e+08	8.85377
186_1	Leaf299	TRUE	406780	5.60936
186_1	Leaf380	TRUE	406780	5.60936
186_2	Leaf203	TRUE	5.9187e+08	8.77223
186_2	Leaf299	TRUE	2.60163e+07	7.41524
186_2	Leaf380	TRUE	292683	5.4664
186_3	Leaf203	TRUE	1.27023e+09	9.10388
186_3	Leaf299	TRUE	366412	5.56397
186_3	Leaf380	TRUE	366412	5.56397
186_4	Leaf203	TRUE	1.24615e+09	9.09557
186_4	Leaf299	TRUE	7.69231e+06	6.88606
186_4	Leaf380	TRUE	692308	5.8403
187_1	Leaf299	TRUE	2.3027e+08	8.36224
187_1	Leaf314	TRUE	1.30486e+09	9.11557
187_1	Leaf339	TRUE	648649	5.81201
187_2	Leaf299	TRUE	86592000	7.93748
187_2	Leaf314	TRUE	241408000	8.38275
187_2	Leaf339	TRUE	360000	5.5563
187_3	Leaf299	TRUE	1.0204e+09	9.00877
187_3	Leaf314	TRUE	2.84476e+09	9.45405
187_3	Leaf339	TRUE	808989	5.90794
187_4	Leaf299	TRUE	4.78803e+07	7.68016
187_4	Leaf314	TRUE	2.51372e+08	8.40032
187_4	Leaf339	TRUE	359102	5.55522
203_1	Leaf126	TRUE	3.31429e+08	8.52039
203_1	Leaf226	TRUE	514286	5.7112
203_1	Leaf380	TRUE	514286	5.7112
203_2	Leaf126	TRUE	7.23982e+07	7.85973
203_2	Leaf226	TRUE	325792	5.51294
203_2	Leaf380	TRUE	1.08597e+07	7.03582
203_3	Leaf126	TRUE	1.56213e+08	8.19372
203_3	Leaf226	TRUE	426036	5.62945
203_3	Leaf380	TRUE	426036	5.62945
203_4	Leaf126	TRUE	9.00804e+07	7.95463
203_4	Leaf226	TRUE	386059	5.58665
203_4	Leaf380	TRUE	3.00268e+07	7.47751
207_1	Leaf203	TRUE	3.65967e+09	9.56344
207_1	Leaf299	TRUE	1.06077e+08	8.02562
207_1	Leaf354	TRUE	795580	5.90068
207_3	Leaf203	TRUE	6.09488e+09	9.78497
207_3	Leaf299	TRUE	4.46512e+07	7.64983
207_3	Leaf354	TRUE	669767	5.82592
207_4	Leaf203	TRUE	1.53228e+09	9.18534
207_4	Leaf299	TRUE	4.2328e+06	6.62663
207_4	Leaf354	TRUE	380952	5.58087
227_1	Leaf82	TRUE	4.24242e+07	7.62761
227_1	Leaf183	TRUE	3.0303e+07	7.48149
227_1	Leaf337	TRUE	1.57576e+08	8.19749
227_2	Leaf82	TRUE	6.78788e+07	7.83173
227_2	Leaf183	TRUE	2.42424e+07	7.38458
227_2	Leaf337	TRUE	6.78788e+07	7.83173
227_3	Leaf82	TRUE	9.32039e+07	7.96943
227_3	Leaf183	TRUE	4.66019e+07	7.6684
227_3	Leaf337	TRUE	2.79612e+08	8.44656
227_4	Leaf82	TRUE	4.79401e+07	7.6807
227_4	Leaf183	TRUE	7.19101e+07	7.85679
227_4	Leaf337	TRUE	2.21723e+08	8.34581
23_1	Leaf68	TRUE	1.99127e+08	8.29913
23_1	Leaf70	TRUE	3.49345e+06	6.54325
23_1	Leaf337	TRUE	6.9869e+06	6.84428
23_4	Leaf68	TRUE	8.75789e+07	7.9424
23_4	Leaf70	TRUE	1.68421e+07	7.2264
23_4	Leaf337	TRUE	4.71579e+07	7.67355
235_2	Leaf189	TRUE	1.00054e+08	8.00024
235_2	Leaf254	TRUE	6.53951e+07	7.81555
235_2	Leaf405	TRUE	1.96185e+07	7.29267
235_3	Leaf189	TRUE	4.14016e+08	8.61702
235_3	Leaf254	TRUE	2.15633e+07	7.33372
235_3	Leaf405	TRUE	9.0566e+07	7.95697
239_1	Leaf21	TRUE	8.99174e+07	7.95384
239_1	Leaf68	TRUE	4.44298e+08	8.64767
239_1	Leaf380	TRUE	5.28926e+06	6.72339
239_2	Leaf21	TRUE	7.04545e+07	7.84791
239_2	Leaf68	TRUE	1.77273e+08	8.24864
239_2	Leaf380	TRUE	204545	5.31079
239_3	Leaf21	TRUE	8.88889e+07	7.94885
239_3	Leaf68	TRUE	3.1746e+08	8.50169
239_3	Leaf380	TRUE	1.5873e+07	7.20066
239_4	Leaf21	TRUE	8.44575e+07	7.92664
239_4	Leaf68	TRUE	4.92669e+08	8.69255
30_1	Leaf176	TRUE	6.23955e+07	7.79515
30_1	Leaf225	TRUE	401114	5.60327
30_1	Leaf454	TRUE	401114	5.60327
30_2	Leaf176	TRUE	1.15942e+07	7.06424
30_2	Leaf225	TRUE	1.15942e+07	7.06424
30_2	Leaf454	TRUE	347826	5.54136
30_3	Leaf176	TRUE	2.02212e+07	7.30581
30_3	Leaf225	TRUE	2.52765e+07	7.40272
30_3	Leaf454	TRUE	227488	5.35696
30_4	Leaf176	TRUE	2.54372e+07	7.40547
30_4	Leaf225	TRUE	2.54372e+07	7.40547
30_4	Leaf454	TRUE	228935	5.35971
33_1	Leaf161	TRUE	1.02989e+09	9.01279
33_1	Leaf337	TRUE	1.22605e+07	7.08851
33_1	Leaf454	TRUE	551724	5.74172
33_2	Leaf161	TRUE	3.6987e+08	8.56805
33_2	Leaf337	TRUE	1.12208e+07	7.05002
33_2	Leaf454	TRUE	2.49351e+07	7.39681
33_3	Leaf161	TRUE	1.16788e+08	8.0674
33_3	Leaf337	TRUE	5.83942e+06	6.76637
33_3	Leaf454	TRUE	525547	5.72061
33_4	Leaf161	TRUE	1.27273e+08	8.10474
33_4	Leaf337	TRUE	454545	5.65758
33_4	Leaf454	TRUE	409091	5.61182
34_1	Leaf21	TRUE	1.49416e+08	8.1744
34_1	Leaf220	TRUE	560311	5.74843
34_1	Leaf380	TRUE	560311	5.74843
37_1	Leaf82	TRUE	6.35579e+07	7.80317
37_1	Leaf354	TRUE	248705	5.39568
37_2	Leaf82	TRUE	9.35673e+06	6.97112
37_2	Leaf354	TRUE	9.35673e+07	7.97112
37_3	Leaf82	TRUE	2.53107e+08	8.4033
37_3	Leaf354	TRUE	813559	5.91039
37_4	Leaf82	TRUE	6.60118e+07	7.81962
37_4	Leaf354	TRUE	282908	5.45164
43_1	Leaf70	TRUE	1.72727e+08	8.23736
43_1	Leaf122	TRUE	5.81818e+08	8.76479
43_1	Leaf182	TRUE	818182	5.91285
48_1	Leaf82	TRUE	3.27422e+07	7.51511
48_1	Leaf314	TRUE	2.18281e+08	8.33902
48_1	Leaf354	TRUE	6.54843e+06	6.81614
48_2	Leaf82	TRUE	4.90251e+07	7.69042
48_2	Leaf314	TRUE	4.27855e+08	8.6313
48_2	Leaf354	TRUE	8.91365e+06	6.95006
48_3	Leaf82	TRUE	862275	5.93565
48_3	Leaf314	TRUE	1.34132e+09	9.12753
48_3	Leaf354	TRUE	2.87425e+07	7.45852
48_4	Leaf82	TRUE	1.54589e+07	7.18918
48_4	Leaf314	TRUE	2.16425e+08	8.33531
48_4	Leaf354	TRUE	347826	5.54136
66_1	Leaf122	TRUE	2.79476e+07	7.44634
66_1	Leaf126	TRUE	3.49345e+06	6.54325
66_1	Leaf161	TRUE	2.72489e+07	7.43535
66_2	Leaf122	TRUE	2.2069e+07	7.34378
66_2	Leaf126	TRUE	9.56322e+07	7.9806
66_2	Leaf161	TRUE	1.32414e+08	8.12193
66_3	Leaf122	TRUE	1.0411e+08	8.01749
66_3	Leaf126	TRUE	2.9589e+08	8.47113
66_3	Leaf161	TRUE	3.17808e+08	8.50217
66_4	Leaf122	TRUE	1.36683e+08	8.13572
66_4	Leaf126	TRUE	8.60302e+08	8.93465
72_1	Leaf76	TRUE	5.08671e+07	7.70644
72_1	Leaf82	TRUE	4.62428e+06	6.66504
72_1	Leaf339	TRUE	1.38728e+07	7.14217
72_2	Leaf76	TRUE	3.31797e+07	7.52087
72_2	Leaf82	TRUE	7.37327e+06	6.86766
72_2	Leaf339	TRUE	1.47465e+07	7.16869
72_3	Leaf76	TRUE	20000000	7.30103
72_3	Leaf82	TRUE	4.66667e+06	6.66901
72_3	Leaf339	TRUE	1.33333e+06	6.12494
72_4	Leaf76	TRUE	4.43497e+07	7.64689
72_4	Leaf82	TRUE	307036	5.48719
72_4	Leaf339	TRUE	6.82303e+06	6.83398
79_1	Leaf21	TRUE	5.27473e+07	7.7222
79_1	Leaf68	TRUE	1.65777e+08	8.21952
79_1	Leaf380	TRUE	2.51177e+06	6.39998
79_2	Leaf21	TRUE	5.10319e+07	7.70784
79_2	Leaf68	TRUE	1.86116e+08	8.26978
79_2	Leaf380	TRUE	1.20075e+07	7.07945
79_3	Leaf21	TRUE	6.21677e+07	7.79356
79_3	Leaf68	TRUE	1.86503e+08	8.27069
79_3	Leaf380	TRUE	294479	5.46905
79_4	Leaf21	TRUE	8.43338e+07	7.926
79_4	Leaf68	TRUE	2.38946e+08	8.3783
79_4	Leaf380	TRUE	2.34261e+06	6.3697
10_1	Leaf176	FALSE	1.11888e+07	7.04878
10_1	Leaf187	FALSE	503497	5.702
10_1	Leaf189	FALSE	1.11888e+07	7.04878
10_1	Leaf254	FALSE	1.23077e+08	8.09018
10_1	Leaf339	FALSE	2.7972e+07	7.44672
10_2	Leaf176	FALSE	2.71186e+07	7.43327
10_2	Leaf187	FALSE	1.35593e+07	7.13224
10_2	Leaf189	FALSE	1.35593e+07	7.13224
10_2	Leaf254	FALSE	2.35028e+08	8.37112
10_2	Leaf339	FALSE	1.35593e+07	7.13224
10_3	Leaf176	FALSE	7.58294e+06	6.87984
10_3	Leaf187	FALSE	341232	5.53305
10_3	Leaf189	FALSE	9.47867e+07	7.97675
10_3	Leaf254	FALSE	1.51659e+07	7.18087
10_3	Leaf339	FALSE	7.58294e+07	7.87984
10_4	Leaf176	FALSE	3.15271e+07	7.49868
10_4	Leaf187	FALSE	1.57635e+07	7.19765
10_4	Leaf189	FALSE	2.04926e+08	8.3116
10_4	Leaf254	FALSE	709360	5.85087
10_4	Leaf339	FALSE	3.15271e+07	7.49868
11_1	Leaf88	FALSE	1.80392e+08	8.25622
11_1	Leaf122	FALSE	1.09804e+08	8.04062
11_1	Leaf176	FALSE	3.92157e+07	7.59346
11_1	Leaf189	FALSE	6.43137e+08	8.8083
11_1	Leaf454	FALSE	352941	5.5477
11_2	Leaf88	FALSE	2.80088e+07	7.44729
11_2	Leaf122	FALSE	1.57549e+08	8.19742
11_2	Leaf176	FALSE	2.80088e+07	7.44729
11_2	Leaf189	FALSE	1.36543e+08	8.13527
11_2	Leaf454	FALSE	315098	5.49845
11_3	Leaf88	FALSE	8.85609e+07	7.94724
11_3	Leaf122	FALSE	1.12177e+08	8.0499
11_3	Leaf176	FALSE	2.95203e+07	7.47012
11_3	Leaf189	FALSE	1.77122e+08	8.24827
11_3	Leaf454	FALSE	531365	5.72539
11_4	Leaf88	FALSE	5.85691e+07	7.76767
11_4	Leaf122	FALSE	1.4376e+08	8.15764
11_4	Leaf176	FALSE	1.59734e+07	7.2034
11_4	Leaf189	FALSE	2.44925e+08	8.38903
11_4	Leaf454	FALSE	239601	5.37949
12_1	Leaf32	FALSE	1.70115e+08	8.23074
12_1	Leaf76	FALSE	9.1954e+06	6.96357
12_1	Leaf189	FALSE	1.83908e+07	7.2646
12_1	Leaf361	FALSE	5.05747e+07	7.70393
12_1	Leaf405	FALSE	4.5977e+06	6.66254
12_2	Leaf32	FALSE	1.24528e+08	8.09527
12_2	Leaf76	FALSE	1.13208e+07	7.05388
12_2	Leaf189	FALSE	3.77358e+06	6.57675
12_2	Leaf361	FALSE	4.90566e+07	7.6907
12_2	Leaf405	FALSE	1.13208e+06	6.05388
12_3	Leaf32	FALSE	1.31148e+08	8.11776
12_3	Leaf76	FALSE	2.62295e+07	7.41879
12_3	Leaf189	FALSE	2.62295e+07	7.41879
12_3	Leaf361	FALSE	7.43169e+07	7.87109
12_3	Leaf405	FALSE	2.18579e+07	7.33961
12_4	Leaf32	FALSE	2.15385e+08	8.33321
12_4	Leaf76	FALSE	2.15385e+07	7.33321
12_4	Leaf189	FALSE	3.38462e+07	7.52951
12_4	Leaf361	FALSE	2.83077e+08	8.4519
12_4	Leaf405	FALSE	3.38462e+07	7.52951
13_1	Leaf88	FALSE	1.54725e+08	8.18956
13_1	Leaf126	FALSE	1.05495e+07	7.02323
13_1	Leaf203	FALSE	2.10989e+08	8.32426
13_1	Leaf299	FALSE	6.68132e+07	7.82486
13_1	Leaf361	FALSE	1.1956e+08	8.07759
13_2	Leaf88	FALSE	7.37475e+07	7.86775
13_2	Leaf126	FALSE	2.24449e+07	7.35112
13_2	Leaf203	FALSE	1.41082e+08	8.14947
13_2	Leaf299	FALSE	1.60321e+07	7.20499
13_2	Leaf361	FALSE	4.80962e+07	7.68211
13_3	Leaf88	FALSE	4.69526e+07	7.67166
13_3	Leaf126	FALSE	1.08352e+07	7.03484
13_3	Leaf203	FALSE	2.05869e+08	8.31359
13_3	Leaf299	FALSE	325056	5.51196
13_3	Leaf361	FALSE	2.16704e+07	7.33587
13_4	Leaf88	FALSE	5.45932e+07	7.73714
13_4	Leaf126	FALSE	3.35958e+07	7.52628
13_4	Leaf203	FALSE	2.68766e+08	8.42937
13_4	Leaf299	FALSE	2.51969e+07	7.40135
13_4	Leaf361	FALSE	8.8189e+07	7.94541
14_1	Leaf76	FALSE	3.5732e+07	7.55306
14_1	Leaf88	FALSE	1.58809e+07	7.20087
14_1	Leaf203	FALSE	2.77916e+08	8.44391
14_1	Leaf220	FALSE	357320	5.55306
14_1	Leaf289	FALSE	7.94045e+06	6.89984
14_2	Leaf76	FALSE	5.68224e+07	7.75452
14_2	Leaf88	FALSE	4.18692e+07	7.62189
14_2	Leaf203	FALSE	2.81121e+08	8.44889
14_2	Leaf220	FALSE	1.79439e+07	7.25392
14_2	Leaf289	FALSE	2.99065e+06	6.47577
14_3	Leaf76	FALSE	2.21344e+07	7.34507
14_3	Leaf88	FALSE	3.79447e+07	7.57915
14_3	Leaf203	FALSE	1.99209e+08	8.29931
14_3	Leaf220	FALSE	3.16206e+06	6.49997
14_3	Leaf289	FALSE	6.32411e+06	6.801
14_4	Leaf76	FALSE	1.78771e+07	7.2523
14_4	Leaf88	FALSE	3.57542e+07	7.55333
14_4	Leaf203	FALSE	1.38547e+08	8.1416
14_4	Leaf220	FALSE	4.02235e+07	7.60448
14_4	Leaf289	FALSE	2.23464e+06	6.34921
15_1	Leaf32	FALSE	4.03883e+07	7.60626
15_1	Leaf168	FALSE	2.17476e+07	7.33741
15_1	Leaf183	FALSE	279612	5.44656
15_1	Leaf337	FALSE	4.66019e+06	6.6684
15_1	Leaf371	FALSE	4.19417e+07	7.62265
15_2	Leaf32	FALSE	1.81818e+07	7.25964
15_2	Leaf168	FALSE	1.45455e+07	7.16273
15_2	Leaf183	FALSE	327273	5.51491
15_2	Leaf337	FALSE	1.89091e+07	7.27667
15_2	Leaf371	FALSE	2.83636e+07	7.45276
15_3	Leaf32	FALSE	1.92385e+07	7.28417
15_3	Leaf168	FALSE	1.2505e+06	6.09708
15_3	Leaf183	FALSE	288577	5.46026
15_3	Leaf337	FALSE	7.05411e+06	6.84844
15_3	Leaf371	FALSE	2.82164e+07	7.4505
15_4	Leaf32	FALSE	2.47104e+07	7.39288
15_4	Leaf168	FALSE	4.94208e+07	7.69391
15_4	Leaf183	FALSE	555985	5.74506
15_4	Leaf337	FALSE	1.23552e+07	7.09185
15_4	Leaf371	FALSE	1.85328e+07	7.26794
16_1	Leaf161	FALSE	2.87034e+08	8.45793
16_1	Leaf226	FALSE	8.52575e+06	6.93073
16_1	Leaf339	FALSE	5.68384e+06	6.75464
16_1	Leaf405	FALSE	9.09414e+07	7.95876
16_1	Leaf466	FALSE	255773	5.40785
16_2	Leaf161	FALSE	4.24918e+08	8.62831
16_2	Leaf226	FALSE	1.04918e+07	7.02085
16_2	Leaf339	FALSE	1.04918e+07	7.02085
16_2	Leaf405	FALSE	3.67213e+07	7.56492
16_2	Leaf466	FALSE	472131	5.67406
16_3	Leaf161	FALSE	1.50392e+08	8.17722
16_3	Leaf226	FALSE	2.50653e+07	7.39907
16_3	Leaf339	FALSE	2.08877e+07	7.31989
16_3	Leaf405	FALSE	4.17755e+07	7.62092
16_3	Leaf466	FALSE	375979	5.57516
16_4	Leaf161	FALSE	5.0068e+08	8.69956
16_4	Leaf226	FALSE	1.63265e+07	7.21289
16_4	Leaf339	FALSE	2.72109e+07	7.43474
16_4	Leaf405	FALSE	1.08844e+08	8.0368
16_4	Leaf466	FALSE	489796	5.69002
19_1	Leaf161	FALSE	4.17391e+07	7.62054
19_1	Leaf168	FALSE	5.56522e+07	7.74548
19_1	Leaf189	FALSE	4.17391e+06	6.62054
19_1	Leaf225	FALSE	2.08696e+07	7.31951
19_1	Leaf361	FALSE	6.95652e+06	6.84239
19_2	Leaf161	FALSE	1.62909e+08	8.21195
19_2	Leaf168	FALSE	9.89091e+07	7.99524
19_2	Leaf189	FALSE	1.74545e+07	7.24191
19_2	Leaf225	FALSE	5.81818e+06	6.76479
19_2	Leaf361	FALSE	8.14545e+07	7.91092
19_3	Leaf161	FALSE	6.59039e+07	7.81891
19_3	Leaf168	FALSE	2.1968e+07	7.34179
19_3	Leaf189	FALSE	1.0984e+07	7.04076
19_3	Leaf225	FALSE	7.32265e+06	6.86467
19_3	Leaf361	FALSE	1.46453e+07	7.1657
19_4	Leaf161	FALSE	2.95601e+08	8.47071
19_4	Leaf168	FALSE	9.85337e+07	7.99358
19_4	Leaf189	FALSE	1.87683e+07	7.27343
19_4	Leaf225	FALSE	422287	5.62561
19_4	Leaf361	FALSE	7.97654e+07	7.90181
20_1	Leaf32	FALSE	7.50469e+07	7.87533
20_1	Leaf168	FALSE	1.20075e+07	7.07945
20_1	Leaf225	FALSE	1.20075e+07	7.07945
20_1	Leaf314	FALSE	1.29081e+08	8.11086
20_1	Leaf405	FALSE	3.00188e+07	7.47739
20_2	Leaf32	FALSE	1.67442e+08	8.22386
20_2	Leaf168	FALSE	7.44186e+07	7.87168
20_2	Leaf225	FALSE	1.11628e+08	8.04777
20_2	Leaf314	FALSE	2.51163e+08	8.39996
20_2	Leaf405	FALSE	6.51163e+07	7.81369
20_3	Leaf32	FALSE	76800000	7.88536
20_3	Leaf168	FALSE	89600000	7.95231
20_3	Leaf225	FALSE	44800000	7.65128
20_3	Leaf314	FALSE	2.21867e+08	8.34609
20_3	Leaf405	FALSE	38400000	7.58433
20_4	Leaf32	FALSE	9.64286e+07	7.98421
20_4	Leaf168	FALSE	3.10714e+08	8.49236
20_4	Leaf225	FALSE	5.71429e+07	7.75696
20_4	Leaf314	FALSE	5.03571e+08	8.70206
20_4	Leaf405	FALSE	1.03571e+08	8.01524
21_1	Leaf68	FALSE	1.81081e+08	8.25787
21_1	Leaf189	FALSE	1.08108e+07	7.03386
21_1	Leaf220	FALSE	1.08108e+07	7.03386
21_1	Leaf361	FALSE	3.51351e+07	7.54574
21_1	Leaf405	FALSE	243243	5.38604
21_2	Leaf68	FALSE	2.48276e+08	8.39493
21_2	Leaf189	FALSE	4.5977e+06	6.66254
21_2	Leaf220	FALSE	413793	5.61678
21_2	Leaf361	FALSE	3.67816e+07	7.56563
21_2	Leaf405	FALSE	413793	5.61678
21_3	Leaf68	FALSE	3.63636e+08	8.56067
21_3	Leaf189	FALSE	3.33333e+07	7.52288
21_3	Leaf220	FALSE	1.51515e+07	7.18046
21_3	Leaf361	FALSE	100000000	8
21_3	Leaf405	FALSE	272727	5.43573
21_4	Leaf68	FALSE	1.30081e+08	8.11421
21_4	Leaf189	FALSE	4.33604e+06	6.63709
21_4	Leaf220	FALSE	390244	5.59134
21_4	Leaf361	FALSE	1.30081e+07	7.11421
21_4	Leaf405	FALSE	390244	5.59134
22_1	Leaf122	FALSE	7.0073e+07	7.84555
22_1	Leaf126	FALSE	2.62774e+07	7.41958
22_1	Leaf203	FALSE	9.63504e+07	7.98385
22_1	Leaf337	FALSE	262774	5.41958
22_1	Leaf371	FALSE	4.67153e+07	7.66946
22_2	Leaf122	FALSE	5.65371e+07	7.75233
22_2	Leaf126	FALSE	1.69611e+07	7.22945
22_2	Leaf203	FALSE	1.72438e+08	8.23663
22_2	Leaf337	FALSE	3.14346e+06	6.49741
22_2	Leaf371	FALSE	2.51251e+07	7.40011
22_3	Leaf122	FALSE	9.70923e+07	7.98718
22_3	Leaf126	FALSE	6.06827e+06	6.78306
22_3	Leaf203	FALSE	1.03161e+08	8.01351
22_3	Leaf337	FALSE	182048	5.26019
22_3	Leaf371	FALSE	6.67509e+07	7.82446
22_4	Leaf122	FALSE	2.40343e+07	7.38083
22_4	Leaf126	FALSE	1.03004e+07	7.01286
22_4	Leaf203	FALSE	9.27039e+07	7.9671
22_4	Leaf337	FALSE	1.88841e+07	7.2761
22_4	Leaf371	FALSE	1.88841e+07	7.2761
23_2	Leaf68	FALSE	3.15789e+07	7.4994
23_2	Leaf70	FALSE	2.10526e+07	7.32331
23_2	Leaf337	FALSE	3.68421e+07	7.56634
23_2	Leaf354	FALSE	473684	5.67549
23_2	Leaf416	FALSE	473684	5.67549
23_3	Leaf68	FALSE	6.59794e+07	7.81941
23_3	Leaf70	FALSE	371134	5.56953
23_3	Leaf337	FALSE	8.24742e+07	7.91632
23_3	Leaf354	FALSE	371134	5.56953
23_3	Leaf416	FALSE	371134	5.56953
24_1	Leaf70	FALSE	1.93548e+07	7.28679
24_1	Leaf182	FALSE	290323	5.46288
24_1	Leaf225	FALSE	9.67742e+06	6.98576
24_1	Leaf371	FALSE	6.12903e+07	7.78739
24_1	Leaf466	FALSE	9.67742e+06	6.98576
24_2	Leaf70	FALSE	7.75583e+07	7.88963
24_2	Leaf182	FALSE	258528	5.41251
24_2	Leaf225	FALSE	5.74506e+07	7.75929
24_2	Leaf371	FALSE	2.84381e+08	8.4539
24_2	Leaf466	FALSE	1.26391e+08	8.10172
24_3	Leaf70	FALSE	3.03797e+07	7.48258
24_3	Leaf182	FALSE	455696	5.65868
24_3	Leaf225	FALSE	8.10127e+07	7.90855
24_3	Leaf371	FALSE	2.53165e+07	7.4034
24_3	Leaf466	FALSE	5.06329e+06	6.70443
24_4	Leaf70	FALSE	4.79263e+07	7.68057
24_4	Leaf182	FALSE	331797	5.52087
24_4	Leaf225	FALSE	1.10599e+07	7.04375
24_4	Leaf371	FALSE	1.06912e+08	8.02903
24_4	Leaf466	FALSE	5.52995e+07	7.74272
25_1	Leaf21	FALSE	2.97674e+08	8.47374
25_1	Leaf225	FALSE	1.11628e+08	8.04777
25_1	Leaf299	FALSE	5.5814e+07	7.74674
25_1	Leaf416	FALSE	1.86047e+07	7.26962
25_1	Leaf454	FALSE	837209	5.92283
25_3	Leaf21	FALSE	1.16129e+08	8.06494
25_3	Leaf225	FALSE	4.51613e+07	7.65477
25_3	Leaf299	FALSE	1.29032e+07	7.1107
25_3	Leaf416	FALSE	3.87097e+07	7.58782
25_3	Leaf454	FALSE	580645	5.76391
25_4	Leaf21	FALSE	4.30493e+07	7.63397
25_4	Leaf225	FALSE	7.17489e+06	6.85582
25_4	Leaf299	FALSE	3.58744e+07	7.55479
25_4	Leaf416	FALSE	322870	5.50903
25_4	Leaf454	FALSE	3.58744e+06	6.55479
26_1	Leaf76	FALSE	2.53465e+07	7.40392
26_1	Leaf126	FALSE	6.33663e+06	6.80186
26_1	Leaf161	FALSE	2.12277e+08	8.3269
26_1	Leaf225	FALSE	1.26733e+07	7.10289
26_1	Leaf454	FALSE	285149	5.45507
26_2	Leaf76	FALSE	7.52351e+07	7.87642
26_2	Leaf126	FALSE	1.40439e+07	7.14749
26_2	Leaf161	FALSE	2.75862e+08	8.44069
26_2	Leaf225	FALSE	1.5047e+07	7.17745
26_2	Leaf454	FALSE	451411	5.65457
26_3	Leaf76	FALSE	8.12362e+07	7.90975
26_3	Leaf126	FALSE	1.0596e+07	7.02514
26_3	Leaf161	FALSE	2.43709e+08	8.38687
26_3	Leaf225	FALSE	317881	5.50226
26_3	Leaf454	FALSE	317881	5.50226
26_4	Leaf76	FALSE	2.13333e+07	7.32906
26_4	Leaf126	FALSE	2.13333e+07	7.32906
26_4	Leaf161	FALSE	288000000	8.45939
26_4	Leaf225	FALSE	1.06667e+07	7.02803
26_4	Leaf454	FALSE	480000	5.68124
27_1	Leaf21	FALSE	8.06366e+07	7.90653
27_1	Leaf187	FALSE	381963	5.58202
27_1	Leaf189	FALSE	1.69761e+07	7.22984
27_1	Leaf254	FALSE	6.79045e+07	7.8319
27_1	Leaf354	FALSE	381963	5.58202
27_2	Leaf21	FALSE	8.17289e+07	7.91238
27_2	Leaf187	FALSE	628684	5.79843
27_2	Leaf189	FALSE	4.71513e+07	7.67349
27_2	Leaf254	FALSE	5.9725e+07	7.77616
27_2	Leaf354	FALSE	282908	5.45164
27_3	Leaf21	FALSE	2.42424e+07	7.38458
27_3	Leaf187	FALSE	404040	5.60642
27_3	Leaf189	FALSE	2.82828e+07	7.45152
27_3	Leaf254	FALSE	1.21212e+07	7.08355
27_3	Leaf354	FALSE	363636	5.56067
27_4	Leaf21	FALSE	1.71648e+08	8.23464
27_4	Leaf187	FALSE	551724	5.74172
27_4	Leaf189	FALSE	3.67816e+07	7.56563
27_4	Leaf254	FALSE	3.18774e+08	8.50348
27_4	Leaf354	FALSE	551724	5.74172
28_1	Leaf126	FALSE	4.46927e+07	7.65024
28_1	Leaf254	FALSE	3.27747e+07	7.51554
28_1	Leaf337	FALSE	8.93855e+07	7.95127
28_1	Leaf371	FALSE	8.93855e+07	7.95127
28_1	Leaf416	FALSE	2.08566e+07	7.31924
28_2	Leaf126	FALSE	3.09478e+07	7.49063
28_2	Leaf254	FALSE	7.42747e+07	7.87084
28_2	Leaf337	FALSE	278530	5.44487
28_2	Leaf371	FALSE	1.67118e+08	8.22302
28_2	Leaf416	FALSE	278530	5.44487
28_3	Leaf126	FALSE	1.98347e+06	6.29743
28_3	Leaf254	FALSE	4.6281e+07	7.6654
28_3	Leaf337	FALSE	4.76033e+07	7.67764
28_3	Leaf371	FALSE	3.17355e+07	7.50155
28_3	Leaf416	FALSE	6.61157e+06	6.8203
28_4	Leaf126	FALSE	1.85124e+07	7.26746
28_4	Leaf254	FALSE	2.90909e+07	7.46376
28_4	Leaf337	FALSE	238017	5.37661
28_4	Leaf371	FALSE	1.0314e+08	8.01343
28_4	Leaf416	FALSE	3.17355e+07	7.50155
29_1	Leaf76	FALSE	2.57235e+07	7.41033
29_1	Leaf88	FALSE	3.60129e+06	6.55646
29_1	Leaf161	FALSE	4.06431e+08	8.60899
29_1	Leaf189	FALSE	3.60129e+07	7.55646
29_1	Leaf254	FALSE	463023	5.6656
29_2	Leaf76	FALSE	3.04183e+07	7.48313
29_2	Leaf88	FALSE	2.12928e+07	7.32823
29_2	Leaf161	FALSE	2.06844e+08	8.31564
29_2	Leaf189	FALSE	2.73764e+07	7.43738
29_2	Leaf254	FALSE	1.21673e+07	7.08519
29_3	Leaf76	FALSE	45000000	7.65321
29_3	Leaf88	FALSE	20000000	7.30103
29_3	Leaf161	FALSE	225000000	8.35218
29_3	Leaf189	FALSE	20000000	7.30103
29_3	Leaf254	FALSE	35000000	7.54407
29_4	Leaf76	FALSE	1.93103e+08	8.28579
29_4	Leaf88	FALSE	7.02194e+07	7.84646
29_4	Leaf161	FALSE	3.86207e+08	8.58682
29_4	Leaf189	FALSE	3.51097e+07	7.54543
29_4	Leaf254	FALSE	5.01567e+06	6.70033
31_1	Leaf76	FALSE	2.25352e+07	7.35286
31_1	Leaf126	FALSE	5.00782e+06	6.69965
31_1	Leaf168	FALSE	5.00782e+07	7.69965
31_1	Leaf182	FALSE	225352	5.35286
31_1	Leaf226	FALSE	7.51174e+06	6.87574
31_2	Leaf76	FALSE	2.04147e+07	7.30994
31_2	Leaf126	FALSE	2.55183e+06	6.40685
31_2	Leaf168	FALSE	5.86922e+07	7.76858
31_2	Leaf182	FALSE	229665	5.36109
31_2	Leaf226	FALSE	229665	5.36109
31_3	Leaf76	FALSE	3.76471e+07	7.57573
31_3	Leaf126	FALSE	1.12941e+07	7.05285
31_3	Leaf168	FALSE	4.89412e+07	7.68967
31_3	Leaf182	FALSE	338824	5.52997
31_3	Leaf226	FALSE	3.76471e+06	6.57573
31_4	Leaf76	FALSE	5.77049e+07	7.76121
31_4	Leaf126	FALSE	5.2459e+06	6.71982
31_4	Leaf168	FALSE	8.91803e+07	7.95027
31_4	Leaf182	FALSE	472131	5.67406
31_4	Leaf226	FALSE	1.04918e+07	7.02085
32_1	Leaf168	FALSE	4.61017e+07	7.66372
32_1	Leaf176	FALSE	8.13559e+06	6.91039
32_1	Leaf203	FALSE	1.65424e+08	8.2186
32_1	Leaf299	FALSE	8.13559e+06	6.91039
32_1	Leaf354	FALSE	244068	5.38751
32_2	Leaf168	FALSE	3.57209e+08	8.55292
32_2	Leaf176	FALSE	7.44186e+07	7.87168
32_2	Leaf203	FALSE	1.21302e+09	9.08387
32_2	Leaf299	FALSE	669767	5.82592
32_2	Leaf354	FALSE	669767	5.82592
32_3	Leaf168	FALSE	1.18377e+08	8.07327
32_3	Leaf176	FALSE	1.52745e+07	7.18397
32_3	Leaf203	FALSE	2.55847e+08	8.40798
32_3	Leaf299	FALSE	3.81862e+06	6.58191
32_3	Leaf354	FALSE	343675	5.53615
32_4	Leaf168	FALSE	4.95922e+07	7.69541
32_4	Leaf176	FALSE	234910	5.3709
32_4	Leaf203	FALSE	2.00979e+08	8.30315
32_4	Leaf299	FALSE	1.30506e+07	7.11563
32_4	Leaf354	FALSE	234910	5.3709
34_2	Leaf21	FALSE	2.75862e+07	7.44069
34_2	Leaf161	FALSE	3.31034e+08	8.51987
34_2	Leaf220	FALSE	620690	5.79287
34_2	Leaf314	FALSE	1.03448e+08	8.01472
34_2	Leaf380	FALSE	620690	5.79287
34_3	Leaf21	FALSE	220000000	8.34242
34_3	Leaf161	FALSE	440000000	8.64345
34_3	Leaf220	FALSE	1800000	6.25527
34_3	Leaf314	FALSE	120000000	8.07918
34_3	Leaf380	FALSE	1800000	6.25527
34_4	Leaf21	FALSE	3.76471e+07	7.57573
34_4	Leaf161	FALSE	3.76471e+07	7.57573
34_4	Leaf220	FALSE	847059	5.92791
34_4	Leaf314	FALSE	4.70588e+07	7.67264
34_4	Leaf380	FALSE	847059	5.92791
35_1	Leaf32	FALSE	6.62309e+07	7.82106
35_1	Leaf88	FALSE	2.0915e+07	7.32046
35_1	Leaf183	FALSE	313725	5.49655
35_1	Leaf189	FALSE	6.97168e+06	6.84334
35_1	Leaf220	FALSE	313725	5.49655
35_2	Leaf32	FALSE	6.90647e+07	7.83926
35_2	Leaf88	FALSE	5.7554e+07	7.76008
35_2	Leaf183	FALSE	345324	5.53823
35_2	Leaf189	FALSE	1.15108e+07	7.06111
35_2	Leaf220	FALSE	345324	5.53823
35_3	Leaf32	FALSE	1.55592e+08	8.19199
35_3	Leaf88	FALSE	1.2966e+08	8.1128
35_3	Leaf183	FALSE	233387	5.36808
35_3	Leaf189	FALSE	1.81524e+07	7.25893
35_3	Leaf220	FALSE	233387	5.36808
35_4	Leaf32	FALSE	1.93353e+07	7.28635
35_4	Leaf88	FALSE	3.14199e+07	7.49721
35_4	Leaf183	FALSE	5.07553e+07	7.70548
35_4	Leaf189	FALSE	9.66767e+06	6.98532
35_4	Leaf220	FALSE	217523	5.3375
36_1	Leaf68	FALSE	2.09524e+08	8.32123
36_1	Leaf182	FALSE	285714	5.45593
36_1	Leaf189	FALSE	2.22222e+07	7.34679
36_1	Leaf225	FALSE	3.1746e+06	6.50169
36_1	Leaf339	FALSE	2.22222e+07	7.34679
36_2	Leaf68	FALSE	1.49008e+08	8.17321
36_2	Leaf182	FALSE	219847	5.34212
36_2	Leaf189	FALSE	9.77099e+06	6.98994
36_2	Leaf225	FALSE	732824	5.865
36_2	Leaf339	FALSE	3.9084e+07	7.592
36_3	Leaf68	FALSE	9.90329e+07	7.99578
36_3	Leaf182	FALSE	278530	5.44487
36_3	Leaf189	FALSE	1.85687e+07	7.26878
36_3	Leaf225	FALSE	278530	5.44487
36_3	Leaf339	FALSE	5.88008e+07	7.76938
36_4	Leaf68	FALSE	8.01292e+07	7.90379
36_4	Leaf182	FALSE	232633	5.36667
36_4	Leaf189	FALSE	1.55089e+07	7.19058
36_4	Leaf225	FALSE	5.16963e+06	6.71346
36_4	Leaf339	FALSE	4.91115e+07	7.69118
38_1	Leaf122	FALSE	4.58781e+08	8.66161
38_1	Leaf183	FALSE	1.66308e+08	8.22091
38_1	Leaf225	FALSE	516129	5.71276
38_1	Leaf226	FALSE	1.60573e+07	7.20567
38_1	Leaf339	FALSE	2.4086e+07	7.38177
38_2	Leaf122	FALSE	1.4755e+08	8.16894
38_2	Leaf183	FALSE	9.2219e+07	7.96482
38_2	Leaf225	FALSE	414986	5.61803
38_2	Leaf226	FALSE	1.38329e+07	7.14091
38_2	Leaf339	FALSE	4.61095e+06	6.66379
38_3	Leaf122	FALSE	4.06349e+08	8.6089
38_3	Leaf183	FALSE	1.39683e+08	8.14514
38_3	Leaf225	FALSE	571429	5.75696
38_3	Leaf226	FALSE	1.18032e+08	8.072
38_3	Leaf339	FALSE	4.70476e+07	7.67254
38_4	Leaf122	FALSE	2.09091e+08	8.32034
38_4	Leaf183	FALSE	6.81818e+07	7.83367
38_4	Leaf225	FALSE	409091	5.61182
38_4	Leaf226	FALSE	4.54545e+06	6.65758
38_4	Leaf339	FALSE	2.27273e+07	7.35655
39_1	Leaf15	FALSE	1.07865e+08	8.03288
39_1	Leaf21	FALSE	1.4382e+08	8.15782
39_1	Leaf82	FALSE	1.4382e+08	8.15782
39_1	Leaf254	FALSE	1.25843e+08	8.09983
39_1	Leaf361	FALSE	1.61798e+06	6.20897
39_2	Leaf15	FALSE	401114	5.60327
39_2	Leaf21	FALSE	1.38162e+08	8.14039
39_2	Leaf82	FALSE	4.45682e+06	6.64903
39_2	Leaf254	FALSE	2.67409e+07	7.42718
39_2	Leaf361	FALSE	1.78273e+07	7.25109
39_3	Leaf15	FALSE	3.83234e+07	7.58346
39_3	Leaf21	FALSE	1.24551e+08	8.09535
39_3	Leaf82	FALSE	1.43713e+07	7.15749
39_3	Leaf254	FALSE	5.26946e+07	7.72177
39_3	Leaf361	FALSE	2.87425e+06	6.45852
39_4	Leaf15	FALSE	1.84332e+07	7.2656
39_4	Leaf21	FALSE	1.40092e+08	8.14641
39_4	Leaf82	FALSE	2.58065e+06	6.41173
39_4	Leaf254	FALSE	6.26728e+07	7.79708
39_4	Leaf361	FALSE	7.37327e+06	6.86766
40_1	Leaf68	FALSE	1.93148e+08	8.28589
40_1	Leaf70	FALSE	2.87113e+07	7.45805
40_1	Leaf220	FALSE	7.04731e+07	7.84802
40_1	Leaf371	FALSE	4.69821e+07	7.67193
40_1	Leaf380	FALSE	234910	5.3709
40_2	Leaf68	FALSE	1.21212e+09	9.08355
40_2	Leaf70	FALSE	872727	5.94088
40_2	Leaf220	FALSE	872727	5.94088
40_2	Leaf371	FALSE	872727	5.94088
40_2	Leaf380	FALSE	872727	5.94088
40_3	Leaf68	FALSE	1.68247e+08	8.22595
40_3	Leaf70	FALSE	3.29897e+07	7.51838
40_3	Leaf220	FALSE	296907	5.47262
40_3	Leaf371	FALSE	2.63918e+07	7.42147
40_3	Leaf380	FALSE	296907	5.47262
40_4	Leaf68	FALSE	1.50805e+08	8.17841
40_4	Leaf70	FALSE	1.10345e+07	7.04275
40_4	Leaf220	FALSE	331034	5.51987
40_4	Leaf371	FALSE	1.10345e+07	7.04275
40_4	Leaf380	FALSE	331034	5.51987
41_1	Leaf76	FALSE	1.23077e+08	8.09018
41_1	Leaf126	FALSE	1.17483e+08	8.06997
41_1	Leaf182	FALSE	503497	5.702
41_1	Leaf225	FALSE	6.15385e+07	7.78915
41_1	Leaf454	FALSE	503497	5.702
41_2	Leaf76	FALSE	6.19718e+07	7.79219
41_2	Leaf126	FALSE	2.25352e+07	7.35286
41_2	Leaf182	FALSE	253521	5.40401
41_2	Leaf225	FALSE	5.6338e+07	7.7508
41_2	Leaf454	FALSE	253521	5.40401
41_3	Leaf76	FALSE	7.72414e+07	7.88785
41_3	Leaf126	FALSE	7.17241e+07	7.85567
41_3	Leaf182	FALSE	496552	5.69596
41_3	Leaf225	FALSE	7.72414e+07	7.88785
41_3	Leaf454	FALSE	496552	5.69596
41_4	Leaf76	FALSE	3.09013e+07	7.48998
41_4	Leaf126	FALSE	4.46352e+07	7.64968
41_4	Leaf182	FALSE	309013	5.48998
41_4	Leaf225	FALSE	8.24034e+07	7.91595
41_4	Leaf454	FALSE	309013	5.48998
42_1	Leaf161	FALSE	1.50511e+08	8.17757
42_1	Leaf187	FALSE	294479	5.46905
42_1	Leaf203	FALSE	9.48875e+07	7.97721
42_1	Leaf225	FALSE	294479	5.46905
42_1	Leaf354	FALSE	294479	5.46905
42_2	Leaf161	FALSE	1.59544e+08	8.20288
42_2	Leaf187	FALSE	410256	5.61306
42_2	Leaf203	FALSE	1.18519e+08	8.07379
42_2	Leaf225	FALSE	410256	5.61306
42_2	Leaf354	FALSE	1.36752e+07	7.13593
42_3	Leaf161	FALSE	3.01449e+08	8.47921
42_3	Leaf187	FALSE	1.15942e+07	7.06424
42_3	Leaf203	FALSE	1.33333e+08	8.12494
42_3	Leaf225	FALSE	521739	5.71745
42_3	Leaf354	FALSE	521739	5.71745
42_4	Leaf161	FALSE	1.61989e+08	8.20949
42_4	Leaf187	FALSE	255773	5.40785
42_4	Leaf203	FALSE	1.42096e+08	8.15258
42_4	Leaf225	FALSE	255773	5.40785
42_4	Leaf354	FALSE	255773	5.40785
43_2	Leaf70	FALSE	2.15247e+07	7.33294
43_2	Leaf122	FALSE	8.60987e+07	7.935
43_2	Leaf182	FALSE	322870	5.50903
43_2	Leaf183	FALSE	1.57848e+08	8.19824
43_2	Leaf289	FALSE	2.86996e+07	7.45788
43_3	Leaf70	FALSE	295688	5.47083
43_3	Leaf122	FALSE	1.60986e+08	8.20679
43_3	Leaf182	FALSE	295688	5.47083
43_3	Leaf183	FALSE	1.1499e+08	8.06066
43_3	Leaf289	FALSE	8.87064e+07	7.94795
43_4	Leaf70	FALSE	1.81818e+07	7.25964
43_4	Leaf122	FALSE	1.67273e+08	8.22343
43_4	Leaf182	FALSE	327273	5.51491
43_4	Leaf183	FALSE	6.90909e+07	7.83942
43_4	Leaf289	FALSE	2.90909e+07	7.46376
44_1	Leaf15	FALSE	412607	5.61554
44_1	Leaf161	FALSE	5.04298e+07	7.70269
44_1	Leaf176	FALSE	9.16905e+06	6.96232
44_1	Leaf226	FALSE	1.37536e+07	7.13842
44_1	Leaf380	FALSE	412607	5.61554
44_3	Leaf15	FALSE	2.30216e+07	7.36214
44_3	Leaf161	FALSE	7.67386e+07	7.88501
44_3	Leaf176	FALSE	1.53477e+07	7.18604
44_3	Leaf226	FALSE	3.45324e+07	7.53823
44_3	Leaf380	FALSE	345324	5.53823
44_4	Leaf15	FALSE	1.04348e+08	8.01848
44_4	Leaf161	FALSE	3.47826e+08	8.54136
44_4	Leaf176	FALSE	1.15942e+07	7.06424
44_4	Leaf226	FALSE	1.04348e+06	6.01848
44_4	Leaf380	FALSE	1.04348e+06	6.01848
45_1	Leaf15	FALSE	2.24561e+07	7.35134
45_1	Leaf176	FALSE	2.80702e+06	6.44825
45_1	Leaf187	FALSE	8.42105e+06	6.92537
45_1	Leaf189	FALSE	1.40351e+07	7.14722
45_1	Leaf289	FALSE	3.08772e+07	7.48964
45_2	Leaf15	FALSE	1.78771e+07	7.2523
45_2	Leaf176	FALSE	1.78771e+06	6.2523
45_2	Leaf187	FALSE	1.07263e+07	7.03045
45_2	Leaf189	FALSE	7.15084e+06	6.85436
45_2	Leaf289	FALSE	3.39665e+07	7.53105
45_3	Leaf15	FALSE	1.46789e+07	7.16669
45_3	Leaf176	FALSE	2.93578e+07	7.46772
45_3	Leaf187	FALSE	1.3211e+06	6.12094
45_3	Leaf189	FALSE	1.3211e+06	6.12094
45_3	Leaf289	FALSE	1.3211e+06	6.12094
45_4	Leaf15	FALSE	2.0202e+06	6.30539
45_4	Leaf176	FALSE	2.0202e+06	6.30539
45_4	Leaf187	FALSE	181818	5.25964
45_4	Leaf189	FALSE	181818	5.25964
45_4	Leaf289	FALSE	3.43434e+07	7.53584
46_1	Leaf126	FALSE	7.33945e+07	7.86566
46_1	Leaf176	FALSE	3.91437e+07	7.59266
46_1	Leaf220	FALSE	440367	5.64381
46_1	Leaf226	FALSE	9.78593e+06	6.9906
46_1	Leaf254	FALSE	1.61468e+08	8.20809
46_2	Leaf126	FALSE	3.97869e+07	7.59974
46_2	Leaf176	FALSE	1.98934e+07	7.29871
46_2	Leaf220	FALSE	255773	5.40785
46_2	Leaf226	FALSE	2.84192e+06	6.45361
46_2	Leaf254	FALSE	1.22202e+08	8.08708
46_3	Leaf126	FALSE	3.04183e+07	7.48313
46_3	Leaf176	FALSE	4.86692e+07	7.68725
46_3	Leaf220	FALSE	547529	5.73841
46_3	Leaf226	FALSE	547529	5.73841
46_3	Leaf254	FALSE	1.8251e+07	7.26129
46_4	Leaf126	FALSE	3.18937e+07	7.5037
46_4	Leaf176	FALSE	8.50498e+07	7.92967
46_4	Leaf220	FALSE	478405	5.6798
46_4	Leaf226	FALSE	478405	5.6798
46_4	Leaf254	FALSE	2.44518e+08	8.38831
47_1	Leaf168	FALSE	160000000	8.20412
47_1	Leaf176	FALSE	464516	5.667
47_1	Leaf189	FALSE	464516	5.667
47_1	Leaf203	FALSE	2.58065e+08	8.41173
47_1	Leaf361	FALSE	5.67742e+07	7.75415
47_2	Leaf168	FALSE	35200000	7.54654
47_2	Leaf176	FALSE	6400000	6.80618
47_2	Leaf189	FALSE	12800000	7.10721
47_2	Leaf203	FALSE	150400000	8.17725
47_2	Leaf361	FALSE	57600000	7.76042
47_3	Leaf168	FALSE	38400000	7.58433
47_3	Leaf176	FALSE	288000	5.45939
47_3	Leaf189	FALSE	25600000	7.40824
47_3	Leaf203	FALSE	112000000	8.04922
47_3	Leaf361	FALSE	48000000	7.68124
47_4	Leaf168	FALSE	6.97674e+07	7.84365
47_4	Leaf176	FALSE	418605	5.6218
47_4	Leaf189	FALSE	418605	5.6218
47_4	Leaf203	FALSE	2.09302e+08	8.32077
47_4	Leaf361	FALSE	1.39535e+07	7.14468
49_1	Leaf203	FALSE	262400000	8.41896
49_1	Leaf225	FALSE	576000	5.76042
49_1	Leaf254	FALSE	576000	5.76042
49_1	Leaf314	FALSE	576000	5.76042
49_1	Leaf371	FALSE	19200000	7.2833
49_2	Leaf203	FALSE	2.4698e+08	8.39266
49_2	Leaf225	FALSE	483221	5.68415
49_2	Leaf254	FALSE	483221	5.68415
49_2	Leaf314	FALSE	1.61074e+07	7.20702
49_2	Leaf371	FALSE	5.90604e+07	7.7713
49_3	Leaf203	FALSE	3.33467e+08	8.52305
49_3	Leaf225	FALSE	288577	5.46026
49_3	Leaf254	FALSE	288577	5.46026
49_3	Leaf314	FALSE	1.28257e+07	7.10808
49_3	Leaf371	FALSE	3.52705e+07	7.54741
49_4	Leaf203	FALSE	5.1752e+08	8.71393
49_4	Leaf225	FALSE	388140	5.58899
49_4	Leaf254	FALSE	388140	5.58899
49_4	Leaf314	FALSE	1.16442e+08	8.06611
49_4	Leaf371	FALSE	1.25067e+08	8.09714
50_1	Leaf126	FALSE	1.81406e+07	7.25865
50_1	Leaf182	FALSE	326531	5.51392
50_1	Leaf337	FALSE	1.37868e+07	7.13946
50_1	Leaf361	FALSE	9.43311e+07	7.97465
50_1	Leaf371	FALSE	1.24082e+08	8.09371
50_2	Leaf126	FALSE	1.48423e+07	7.1715
50_2	Leaf182	FALSE	267161	5.42677
50_2	Leaf337	FALSE	2.13729e+07	7.32986
50_2	Leaf361	FALSE	2.19666e+08	8.34176
50_2	Leaf371	FALSE	8.54917e+07	7.93192
50_3	Leaf126	FALSE	1.80113e+07	7.25554
50_3	Leaf182	FALSE	270169	5.43164
50_3	Leaf337	FALSE	5.10319e+06	6.70784
50_3	Leaf361	FALSE	1.17073e+08	8.06846
50_3	Leaf371	FALSE	4.59287e+07	7.66208
50_4	Leaf126	FALSE	1.70576e+07	7.23192
50_4	Leaf182	FALSE	307036	5.48719
50_4	Leaf337	FALSE	2.45629e+07	7.39028
50_4	Leaf361	FALSE	1.97868e+08	8.29638
50_4	Leaf371	FALSE	5.73134e+07	7.75826
51_1	Leaf82	FALSE	1.13475e+07	7.0549
51_1	Leaf161	FALSE	3.29078e+08	8.5173
51_1	Leaf220	FALSE	1.3617e+08	8.13408
51_1	Leaf416	FALSE	2.2695e+07	7.35593
51_1	Leaf466	FALSE	5.67376e+06	6.75387
51_2	Leaf82	FALSE	1.19403e+07	7.07702
51_2	Leaf161	FALSE	1.71144e+08	8.23336
51_2	Leaf220	FALSE	358209	5.55414
51_2	Leaf416	FALSE	7.9602e+06	6.90092
51_2	Leaf466	FALSE	358209	5.55414
51_3	Leaf82	FALSE	4.86076e+07	7.6867
51_3	Leaf161	FALSE	7.6962e+07	7.88628
51_3	Leaf220	FALSE	2.30886e+08	8.3634
51_3	Leaf416	FALSE	4.05063e+07	7.60752
51_3	Leaf466	FALSE	364557	5.56177
51_4	Leaf82	FALSE	7.911e+06	6.89823
51_4	Leaf161	FALSE	4.94438e+07	7.69411
51_4	Leaf220	FALSE	8.10878e+07	7.90896
51_4	Leaf416	FALSE	3.9555e+06	6.5972
51_4	Leaf466	FALSE	177998	5.25041
52_1	Leaf15	FALSE	3.50598e+07	7.54481
52_1	Leaf70	FALSE	2.23108e+07	7.34851
52_1	Leaf183	FALSE	3.18725e+06	6.50342
52_1	Leaf203	FALSE	2.61355e+08	8.41723
52_1	Leaf354	FALSE	286853	5.45766
52_2	Leaf15	FALSE	1.48148e+08	8.1707
52_2	Leaf70	FALSE	1.38272e+08	8.14073
52_2	Leaf183	FALSE	1.97531e+07	7.29563
52_2	Leaf203	FALSE	9.77778e+08	8.99024
52_2	Leaf354	FALSE	888889	5.94885
52_3	Leaf15	FALSE	1.76211e+07	7.24603
52_3	Leaf70	FALSE	7.04846e+06	6.84809
52_3	Leaf183	FALSE	317181	5.50131
52_3	Leaf203	FALSE	1.33921e+08	8.12685
52_3	Leaf354	FALSE	3.52423e+06	6.54706
52_4	Leaf15	FALSE	2.86225e+06	6.45671
52_4	Leaf70	FALSE	2.86225e+06	6.45671
52_4	Leaf183	FALSE	257603	5.41095
52_4	Leaf203	FALSE	1.54562e+08	8.1891
52_4	Leaf354	FALSE	257603	5.41095
53_1	Leaf15	FALSE	2.01681e+07	7.30466
53_1	Leaf126	FALSE	9.41176e+06	6.97367
53_1	Leaf182	FALSE	605042	5.78179
53_1	Leaf254	FALSE	9.41176e+07	7.97367
53_1	Leaf371	FALSE	5.37815e+07	7.73063
53_2	Leaf15	FALSE	9.31587e+06	6.96922
53_2	Leaf126	FALSE	2.56186e+07	7.40856
53_2	Leaf182	FALSE	209607	5.32141
53_2	Leaf254	FALSE	4.65793e+06	6.66819
53_2	Leaf371	FALSE	8.38428e+07	7.92347
53_3	Leaf15	FALSE	3.37553e+06	6.52834
53_3	Leaf126	FALSE	1.01266e+07	7.00546
53_3	Leaf182	FALSE	303797	5.48258
53_3	Leaf254	FALSE	1.35021e+07	7.1304
53_3	Leaf371	FALSE	3.03797e+07	7.48258
53_4	Leaf15	FALSE	3.29218e+06	6.51748
53_4	Leaf126	FALSE	1.97531e+07	7.29563
53_4	Leaf182	FALSE	296296	5.47173
53_4	Leaf254	FALSE	2.96296e+07	7.47173
53_4	Leaf371	FALSE	5.92593e+07	7.77276
54_1	Leaf32	FALSE	3.28767e+07	7.51689
54_1	Leaf68	FALSE	5.20548e+07	7.71646
54_1	Leaf203	FALSE	5.75342e+07	7.75993
54_1	Leaf220	FALSE	1.09589e+07	7.03977
54_1	Leaf337	FALSE	2.73973e+06	6.43771
54_2	Leaf32	FALSE	4.11311e+07	7.61417
54_2	Leaf68	FALSE	6.58098e+07	7.81829
54_2	Leaf203	FALSE	1.06941e+08	8.02914
54_2	Leaf220	FALSE	370180	5.56841
54_2	Leaf337	FALSE	1.23393e+06	6.09129
54_3	Leaf32	FALSE	2.75335e+07	7.43986
54_3	Leaf68	FALSE	9.48375e+07	7.97698
54_3	Leaf203	FALSE	1.43786e+08	8.15772
54_3	Leaf220	FALSE	275335	5.43986
54_3	Leaf337	FALSE	1.22371e+07	7.08768
54_4	Leaf32	FALSE	1.48377e+07	7.17137
54_4	Leaf68	FALSE	8.40804e+07	7.92469
54_4	Leaf203	FALSE	7.41886e+07	7.87034
54_4	Leaf220	FALSE	4.9459e+06	6.69425
54_4	Leaf337	FALSE	4.9459e+06	6.69425
55_1	Leaf82	FALSE	3.9619e+07	7.5979
55_1	Leaf126	FALSE	3.04762e+06	6.48396
55_1	Leaf226	FALSE	9.14286e+06	6.96108
55_1	Leaf380	FALSE	274286	5.4382
55_1	Leaf416	FALSE	274286	5.4382
55_2	Leaf82	FALSE	1.69343e+08	8.22877
55_2	Leaf126	FALSE	525547	5.72061
55_2	Leaf226	FALSE	5.83942e+06	6.76637
55_2	Leaf380	FALSE	525547	5.72061
55_2	Leaf416	FALSE	4.08759e+07	7.61147
55_3	Leaf82	FALSE	8.80734e+07	7.94484
55_3	Leaf126	FALSE	330275	5.51888
55_3	Leaf226	FALSE	1.10092e+07	7.04175
55_3	Leaf380	FALSE	330275	5.51888
55_3	Leaf416	FALSE	1.10092e+07	7.04175
55_4	Leaf82	FALSE	3.78139e+07	7.57765
55_4	Leaf126	FALSE	212703	5.32777
55_4	Leaf226	FALSE	236337	5.37353
55_4	Leaf380	FALSE	212703	5.32777
55_4	Leaf416	FALSE	2.12703e+07	7.32777
56_1	Leaf70	FALSE	2.34719e+07	7.37055
56_1	Leaf176	FALSE	3.91198e+06	6.5924
56_1	Leaf339	FALSE	1.17359e+06	6.06952
56_1	Leaf371	FALSE	4.69438e+07	7.67158
56_1	Leaf405	FALSE	6.25917e+07	7.79652
56_2	Leaf70	FALSE	3.24638e+07	7.5114
56_2	Leaf176	FALSE	2.31884e+07	7.36527
56_2	Leaf339	FALSE	1.3913e+07	7.14342
56_2	Leaf371	FALSE	6.02899e+07	7.78024
56_2	Leaf405	FALSE	4.63768e+07	7.6663
56_3	Leaf70	FALSE	3.18725e+08	8.50342
56_3	Leaf176	FALSE	1.2749e+07	7.10548
56_3	Leaf339	FALSE	573705	5.75869
56_3	Leaf371	FALSE	5.0996e+07	7.70754
56_3	Leaf405	FALSE	4.58964e+08	8.66178
56_4	Leaf70	FALSE	8.19835e+08	8.91373
56_4	Leaf176	FALSE	6.61157e+07	7.8203
56_4	Leaf339	FALSE	5.28926e+06	6.72339
56_4	Leaf371	FALSE	3.96694e+07	7.59846
56_4	Leaf405	FALSE	1.85124e+08	8.26746
57_1	Leaf76	FALSE	1.49378e+08	8.17429
57_1	Leaf183	FALSE	5.3112e+07	7.72519
57_1	Leaf337	FALSE	6.30705e+07	7.79983
57_1	Leaf405	FALSE	1.19502e+08	8.07738
57_1	Leaf466	FALSE	3.65145e+07	7.56247
57_2	Leaf76	FALSE	4.2953e+07	7.63299
57_2	Leaf183	FALSE	1.61074e+07	7.20702
57_2	Leaf337	FALSE	2.68456e+06	6.42887
57_2	Leaf405	FALSE	6.97987e+07	7.84385
57_2	Leaf466	FALSE	3.75839e+07	7.575
57_3	Leaf76	FALSE	7.95883e+07	7.90085
57_3	Leaf183	FALSE	8.23328e+06	6.91557
57_3	Leaf337	FALSE	1.09777e+07	7.04051
57_3	Leaf405	FALSE	4.93997e+07	7.69372
57_3	Leaf466	FALSE	1.20755e+08	8.0819
57_4	Leaf76	FALSE	4.70588e+07	7.67264
57_4	Leaf183	FALSE	1.34454e+07	7.12857
57_4	Leaf337	FALSE	6.05042e+07	7.78179
57_4	Leaf405	FALSE	6.05042e+07	7.78179
57_4	Leaf466	FALSE	605042	5.78179
58_1	Leaf168	FALSE	1.23906e+08	8.09309
58_1	Leaf176	FALSE	1.61616e+07	7.20848
58_1	Leaf337	FALSE	3.87879e+07	7.5887
58_1	Leaf371	FALSE	5.81818e+07	7.76479
58_1	Leaf405	FALSE	8.08081e+07	7.90745
58_2	Leaf168	FALSE	7.81145e+07	7.89273
58_2	Leaf176	FALSE	1.07744e+07	7.03239
58_2	Leaf337	FALSE	6.97643e+07	7.84363
58_2	Leaf371	FALSE	2.9899e+07	7.47566
58_2	Leaf405	FALSE	5.11785e+07	7.70909
58_3	Leaf168	FALSE	1.82114e+08	8.26034
58_3	Leaf176	FALSE	1.73442e+07	7.23915
58_3	Leaf337	FALSE	9.10569e+07	7.95931
58_3	Leaf371	FALSE	6.07046e+07	7.78322
58_3	Leaf405	FALSE	1.21409e+08	8.08425
58_4	Leaf168	FALSE	8.88889e+07	7.94885
58_4	Leaf176	FALSE	1.16959e+07	7.06803
58_4	Leaf337	FALSE	6.92398e+07	7.84036
58_4	Leaf371	FALSE	1.73099e+07	7.2383
58_4	Leaf405	FALSE	5.1462e+07	7.71149
59_1	Leaf70	FALSE	4.33498e+07	7.63699
59_1	Leaf225	FALSE	1.16059e+08	8.06468
59_1	Leaf226	FALSE	1.41872e+08	8.1519
59_1	Leaf380	FALSE	354680	5.54984
59_1	Leaf466	FALSE	6.10837e+06	6.78593
59_2	Leaf70	FALSE	7.57895e+07	7.87961
59_2	Leaf225	FALSE	6.56344e+07	7.81713
59_2	Leaf226	FALSE	7.15789e+07	7.85479
59_2	Leaf380	FALSE	3962880	6.59801
59_2	Leaf466	FALSE	378947	5.57858
59_3	Leaf70	FALSE	5.31722e+07	7.72568
59_3	Leaf225	FALSE	1.74018e+08	8.24059
59_3	Leaf226	FALSE	3.86707e+07	7.58738
59_3	Leaf380	FALSE	435045	5.63853
59_3	Leaf466	FALSE	435045	5.63853
59_4	Leaf70	FALSE	3.59184e+07	7.55532
59_4	Leaf225	FALSE	6.99708e+07	7.84492
59_4	Leaf226	FALSE	8.16327e+07	7.91186
59_4	Leaf380	FALSE	146939	5.16714
59_4	Leaf466	FALSE	3.49854e+06	6.54389
60_1	Leaf189	FALSE	2.17687e+07	7.33783
60_1	Leaf299	FALSE	1.45125e+07	7.16174
60_1	Leaf371	FALSE	9.43311e+07	7.97465
60_1	Leaf380	FALSE	3.26531e+07	7.51392
60_1	Leaf454	FALSE	326531	5.51392
60_2	Leaf189	FALSE	9.16905e+06	6.96232
60_2	Leaf299	FALSE	1.37536e+07	7.13842
60_2	Leaf371	FALSE	4.58453e+07	7.66129
60_2	Leaf380	FALSE	9.16905e+06	6.96232
60_2	Leaf454	FALSE	412607	5.61554
60_3	Leaf189	FALSE	9.0566e+06	6.95697
60_3	Leaf299	FALSE	3.01887e+06	6.47984
60_3	Leaf371	FALSE	4.5283e+07	7.65594
60_3	Leaf380	FALSE	3.01887e+06	6.47984
60_3	Leaf454	FALSE	271698	5.43409
60_4	Leaf189	FALSE	3.25203e+06	6.51215
60_4	Leaf299	FALSE	1.30081e+07	7.11421
60_4	Leaf371	FALSE	2.60163e+07	7.41524
60_4	Leaf380	FALSE	6.50407e+06	6.81318
60_4	Leaf454	FALSE	292683	5.4664
61_1	Leaf21	FALSE	3.03797e+07	7.48258
61_1	Leaf76	FALSE	1.77215e+07	7.2485
61_1	Leaf203	FALSE	2.48101e+08	8.39463
61_1	Leaf337	FALSE	7.59494e+06	6.88052
61_1	Leaf361	FALSE	1.13924e+08	8.05662
61_2	Leaf21	FALSE	4.76033e+07	7.67764
61_2	Leaf76	FALSE	3.43802e+07	7.53631
61_2	Leaf203	FALSE	2.61818e+08	8.418
61_2	Leaf337	FALSE	238017	5.37661
61_2	Leaf361	FALSE	9.52066e+07	7.97867
61_3	Leaf21	FALSE	1.44144e+07	7.1588
61_3	Leaf76	FALSE	2.88288e+07	7.45983
61_3	Leaf203	FALSE	1.44144e+08	8.1588
61_3	Leaf337	FALSE	432432	5.63592
61_3	Leaf361	FALSE	1.44144e+07	7.1588
62_1	Leaf225	FALSE	3.36336e+07	7.52677
62_1	Leaf314	FALSE	5.09309e+08	8.70698
62_1	Leaf361	FALSE	1.00901e+08	8.0039
62_1	Leaf405	FALSE	1.34535e+08	8.12883
62_1	Leaf416	FALSE	1.44144e+07	7.1588
62_2	Leaf225	FALSE	5.60311e+07	7.74843
62_2	Leaf314	FALSE	5.35409e+08	8.72869
62_2	Leaf361	FALSE	6.84825e+07	7.83558
62_2	Leaf405	FALSE	1.43191e+08	8.15591
62_2	Leaf416	FALSE	1.8677e+07	7.27131
62_3	Leaf225	FALSE	7.27273e+06	6.8617
62_3	Leaf314	FALSE	1.55152e+08	8.19076
62_3	Leaf361	FALSE	7.0303e+07	7.84697
62_3	Leaf405	FALSE	1.18788e+08	8.07477
62_3	Leaf416	FALSE	1.69697e+07	7.22967
62_4	Leaf225	FALSE	3.77358e+06	6.57675
62_4	Leaf314	FALSE	6.45283e+08	8.80975
62_4	Leaf361	FALSE	4.5283e+07	7.65594
62_4	Leaf405	FALSE	2.07547e+08	8.31712
62_4	Leaf416	FALSE	3.77358e+06	6.57675
64_1	Leaf21	FALSE	1.38353e+08	8.14099
64_1	Leaf32	FALSE	3.22824e+08	8.50897
64_1	Leaf126	FALSE	847059	5.92791
64_1	Leaf254	FALSE	1.06353e+09	9.02675
64_1	Leaf454	FALSE	847059	5.92791
64_2	Leaf21	FALSE	2.2303e+08	8.34836
64_2	Leaf32	FALSE	1.48687e+08	8.17227
64_2	Leaf126	FALSE	6.46465e+07	7.81054
64_2	Leaf254	FALSE	4.36364e+08	8.63985
64_2	Leaf454	FALSE	727273	5.8617
64_3	Leaf21	FALSE	5.89619e+07	7.77057
64_3	Leaf32	FALSE	1.37578e+08	8.13855
64_3	Leaf126	FALSE	2.76817e+06	6.44219
64_3	Leaf254	FALSE	7.75087e+07	7.88935
64_3	Leaf454	FALSE	249135	5.39643
64_4	Leaf21	FALSE	1.24878e+08	8.09649
64_4	Leaf32	FALSE	1.87317e+08	8.27258
64_4	Leaf126	FALSE	780488	5.89237
64_4	Leaf254	FALSE	5.85366e+08	8.76743
64_4	Leaf454	FALSE	702439	5.84661
65_1	Leaf254	FALSE	6.64537e+07	7.82252
65_1	Leaf289	FALSE	4.34505e+07	7.63799
65_1	Leaf299	FALSE	6.64537e+07	7.82252
65_1	Leaf337	FALSE	1.78914e+07	7.25264
65_1	Leaf380	FALSE	2.55591e+06	6.40755
65_2	Leaf254	FALSE	5.00912e+08	8.69976
65_2	Leaf289	FALSE	3.64742e+08	8.56199
65_2	Leaf299	FALSE	2.38298e+08	8.37712
65_2	Leaf337	FALSE	5.78723e+08	8.76247
65_2	Leaf380	FALSE	437690	5.64117
65_3	Leaf254	FALSE	9.06318e+07	7.95728
65_3	Leaf289	FALSE	313725	5.49655
65_3	Leaf299	FALSE	3.13725e+07	7.49655
65_3	Leaf337	FALSE	1.04575e+07	7.01943
65_3	Leaf380	FALSE	313725	5.49655
65_4	Leaf254	FALSE	8.7767e+08	8.94333
65_4	Leaf289	FALSE	5.43689e+07	7.73535
65_4	Leaf299	FALSE	1.5534e+07	7.19128
65_4	Leaf337	FALSE	1.39806e+08	8.14553
65_4	Leaf380	FALSE	699029	5.8445
67_1	Leaf15	FALSE	1.2549e+08	8.09861
67_1	Leaf70	FALSE	1.74292e+07	7.24128
67_1	Leaf183	FALSE	6.97168e+06	6.84334
67_1	Leaf187	FALSE	3.48584e+06	6.54231
67_1	Leaf339	FALSE	313725	5.49655
67_2	Leaf15	FALSE	1.21136e+08	8.08327
67_2	Leaf70	FALSE	3.53312e+07	7.54816
67_2	Leaf183	FALSE	1.00946e+07	7.00409
67_2	Leaf187	FALSE	454259	5.6573
67_2	Leaf339	FALSE	454259	5.6573
67_3	Leaf15	FALSE	1.02128e+08	8.00914
67_3	Leaf70	FALSE	1.70213e+07	7.23099
67_3	Leaf183	FALSE	1.21581e+07	7.08486
67_3	Leaf187	FALSE	218845	5.34014
67_3	Leaf339	FALSE	4.86322e+06	6.68692
67_4	Leaf15	FALSE	1.80513e+08	8.25651
67_4	Leaf70	FALSE	2.05128e+07	7.31203
67_4	Leaf183	FALSE	1.23077e+07	7.09018
67_4	Leaf187	FALSE	369231	5.5673
67_4	Leaf339	FALSE	369231	5.5673
68_1	Leaf21	FALSE	5.55985e+07	7.74506
68_1	Leaf176	FALSE	1.85328e+07	7.26794
68_1	Leaf182	FALSE	277992	5.44403
68_1	Leaf339	FALSE	277992	5.44403
68_1	Leaf371	FALSE	1.05019e+08	8.02127
68_2	Leaf21	FALSE	6.20155e+07	7.7925
68_2	Leaf176	FALSE	1.55039e+07	7.19044
68_2	Leaf182	FALSE	279070	5.44571
68_2	Leaf339	FALSE	6.20155e+06	6.7925
68_2	Leaf371	FALSE	8.37209e+07	7.92283
68_3	Leaf21	FALSE	1.13834e+08	8.05627
68_3	Leaf176	FALSE	6.32411e+07	7.801
68_3	Leaf182	FALSE	569170	5.75524
68_3	Leaf339	FALSE	6.32411e+06	6.801
68_3	Leaf371	FALSE	1.58103e+08	8.19894
68_4	Leaf21	FALSE	5.70231e+07	7.75605
68_4	Leaf176	FALSE	1.34172e+07	7.12766
68_4	Leaf182	FALSE	301887	5.47984
68_4	Leaf339	FALSE	301887	5.47984
68_4	Leaf371	FALSE	7.37945e+07	7.86802
69_1	Leaf126	FALSE	2.31405e+07	7.36437
69_1	Leaf183	FALSE	8.79339e+07	7.94416
69_1	Leaf314	FALSE	3.7686e+07	7.57618
69_1	Leaf416	FALSE	1.98347e+07	7.29743
69_1	Leaf466	FALSE	9.91736e+06	6.9964
69_2	Leaf126	FALSE	7.77778e+07	7.89086
69_2	Leaf183	FALSE	1.13889e+08	8.05648
69_2	Leaf314	FALSE	1.13889e+08	8.05648
69_2	Leaf416	FALSE	8.33333e+06	6.92082
69_2	Leaf466	FALSE	250000	5.39794
69_3	Leaf126	FALSE	3.46457e+07	7.53965
69_3	Leaf183	FALSE	4.7244e+07	7.67435
69_3	Leaf314	FALSE	3.77953e+07	7.57744
69_3	Leaf416	FALSE	3.14961e+06	6.49826
69_3	Leaf466	FALSE	283465	5.4525
69_4	Leaf126	FALSE	1.85615e+08	8.26861
69_4	Leaf183	FALSE	1.93039e+08	8.28565
69_4	Leaf314	FALSE	1.93039e+08	8.28565
69_4	Leaf416	FALSE	3.7123e+06	6.56964
69_4	Leaf466	FALSE	334107	5.52389
70_1	Leaf76	FALSE	2.78746e+07	7.44521
70_1	Leaf182	FALSE	501742	5.70048
70_1	Leaf289	FALSE	1.67247e+07	7.22336
70_1	Leaf337	FALSE	3.0662e+07	7.4866
70_1	Leaf371	FALSE	3.0662e+07	7.4866
70_2	Leaf76	FALSE	7.97784e+07	7.90189
70_2	Leaf182	FALSE	398892	5.60086
70_2	Leaf289	FALSE	2.21607e+07	7.34558
70_2	Leaf337	FALSE	6.6482e+07	7.8227
70_2	Leaf371	FALSE	398892	5.60086
70_3	Leaf76	FALSE	2.16704e+07	7.33587
70_3	Leaf182	FALSE	325056	5.51196
70_3	Leaf289	FALSE	2.88939e+07	7.46081
70_3	Leaf337	FALSE	3.97291e+07	7.59911
70_3	Leaf371	FALSE	3.97291e+07	7.59911
70_4	Leaf76	FALSE	1.96721e+07	7.29385
70_4	Leaf182	FALSE	295082	5.46994
70_4	Leaf289	FALSE	2.29508e+07	7.3608
70_4	Leaf337	FALSE	3.34426e+07	7.5243
70_4	Leaf371	FALSE	2.22951e+07	7.34821
71_1	Leaf68	FALSE	1.40397e+08	8.14736
71_1	Leaf82	FALSE	1.3245e+07	7.12205
71_1	Leaf161	FALSE	3.17881e+07	7.50226
71_1	Leaf182	FALSE	238411	5.37733
71_1	Leaf187	FALSE	238411	5.37733
71_2	Leaf68	FALSE	2.56263e+08	8.40869
71_2	Leaf82	FALSE	9.85626e+06	6.99371
71_2	Leaf161	FALSE	8.54209e+07	7.93156
71_2	Leaf182	FALSE	295688	5.47083
71_2	Leaf187	FALSE	295688	5.47083
71_3	Leaf68	FALSE	1.61905e+08	8.20926
71_3	Leaf82	FALSE	6.34921e+06	6.80272
71_3	Leaf161	FALSE	4.12698e+07	7.61563
71_3	Leaf182	FALSE	285714	5.45593
71_3	Leaf187	FALSE	285714	5.45593
71_4	Leaf68	FALSE	8.84615e+07	7.94675
71_4	Leaf82	FALSE	2.30769e+07	7.36318
71_4	Leaf161	FALSE	3.07692e+07	7.48812
71_4	Leaf182	FALSE	346154	5.53927
71_4	Leaf187	FALSE	346154	5.53927
73_1	Leaf76	FALSE	6.45161e+07	7.80967
73_1	Leaf183	FALSE	4.83871e+06	6.68473
73_1	Leaf187	FALSE	290323	5.46288
73_1	Leaf203	FALSE	2.77419e+08	8.44314
73_1	Leaf314	FALSE	4.83871e+06	6.68473
73_2	Leaf76	FALSE	3.3218e+07	7.52137
73_2	Leaf183	FALSE	3.87543e+07	7.58832
73_2	Leaf187	FALSE	249135	5.39643
73_2	Leaf203	FALSE	1.71626e+08	8.23458
73_2	Leaf314	FALSE	249135	5.39643
73_3	Leaf76	FALSE	7.94702e+07	7.9002
73_3	Leaf183	FALSE	3.35541e+07	7.52575
73_3	Leaf187	FALSE	238411	5.37733
73_3	Leaf203	FALSE	1.45695e+08	8.16345
73_3	Leaf314	FALSE	1.6777e+07	7.22472
73_4	Leaf76	FALSE	2.94931e+07	7.46972
73_4	Leaf183	FALSE	1.14694e+07	7.05954
73_4	Leaf187	FALSE	221198	5.34478
73_4	Leaf203	FALSE	1.2043e+08	8.08074
73_4	Leaf314	FALSE	5.73477e+06	6.75852
74_1	Leaf68	FALSE	6.98851e+08	8.84438
74_1	Leaf126	FALSE	4.5977e+06	6.66254
74_1	Leaf183	FALSE	4.59752e+06	6.66252
74_1	Leaf299	FALSE	2.29884e+07	7.36151
74_1	Leaf466	FALSE	413793	5.61678
74_2	Leaf68	FALSE	7.75758e+08	8.88973
74_2	Leaf126	FALSE	2.6936e+06	6.43033
74_2	Leaf183	FALSE	484848	5.68561
74_2	Leaf299	FALSE	5.38721e+06	6.73136
74_2	Leaf466	FALSE	484848	5.68561
74_3	Leaf68	FALSE	3.82152e+08	8.58224
74_3	Leaf126	FALSE	1.67979e+07	7.22525
74_3	Leaf183	FALSE	2.05774e+07	7.31339
74_3	Leaf299	FALSE	8.8189e+06	6.94541
74_3	Leaf466	FALSE	377953	5.57744
74_4	Leaf68	FALSE	1.49688e+08	8.17519
74_4	Leaf126	FALSE	1.33056e+07	7.12403
74_4	Leaf183	FALSE	3.3264e+06	6.52197
74_4	Leaf299	FALSE	299376	5.47622
74_4	Leaf466	FALSE	299376	5.47622
75_1	Leaf15	FALSE	7.60697e+07	7.88121
75_1	Leaf122	FALSE	2.53566e+06	6.40409
75_1	Leaf226	FALSE	7.60697e+06	6.88121
75_1	Leaf299	FALSE	5.07132e+06	6.70512
75_1	Leaf454	FALSE	228209	5.35833
75_2	Leaf15	FALSE	2.83688e+07	7.45284
75_2	Leaf122	FALSE	5.67376e+06	6.75387
75_2	Leaf226	FALSE	255319	5.40708
75_2	Leaf299	FALSE	3.68794e+07	7.56678
75_2	Leaf454	FALSE	255319	5.40708
75_3	Leaf15	FALSE	1.80336e+08	8.25608
75_3	Leaf122	FALSE	345324	5.53823
75_3	Leaf226	FALSE	345324	5.53823
75_3	Leaf299	FALSE	345324	5.53823
75_3	Leaf454	FALSE	345324	5.53823
75_4	Leaf15	FALSE	1.61593e+08	8.20842
75_4	Leaf122	FALSE	4.55192e+06	6.65819
75_4	Leaf226	FALSE	204836	5.31141
75_4	Leaf299	FALSE	1.59317e+07	7.20226
75_4	Leaf454	FALSE	204836	5.31141
76_1	Leaf183	FALSE	2.88288e+07	7.45983
76_1	Leaf226	FALSE	9.22523e+08	8.96498
76_1	Leaf299	FALSE	1.44144e+07	7.1588
76_1	Leaf380	FALSE	1.2973e+06	6.11304
76_1	Leaf466	FALSE	1.2973e+06	6.11304
76_2	Leaf183	FALSE	403361	5.60569
76_2	Leaf226	FALSE	8.19528e+07	7.91356
76_2	Leaf299	FALSE	1.52381e+08	8.18293
76_2	Leaf380	FALSE	6.14645e+07	7.78862
76_2	Leaf466	FALSE	403361	5.60569
76_3	Leaf183	FALSE	311688	5.49372
76_3	Leaf226	FALSE	1.73159e+07	7.23845
76_3	Leaf299	FALSE	6.23377e+07	7.79475
76_3	Leaf380	FALSE	3.46306e+06	6.53946
76_3	Leaf466	FALSE	311688	5.49372
76_4	Leaf183	FALSE	308351	5.48905
76_4	Leaf226	FALSE	2.7409e+07	7.43789
76_4	Leaf299	FALSE	4.79657e+07	7.68093
76_4	Leaf380	FALSE	308351	5.48905
76_4	Leaf466	FALSE	308351	5.48905
77_1	Leaf203	FALSE	7.02121e+08	8.84641
77_1	Leaf225	FALSE	234910	5.3709
77_1	Leaf226	FALSE	7.83034e+06	6.89378
77_1	Leaf405	FALSE	7.56933e+07	7.87906
77_1	Leaf416	FALSE	1.04405e+07	7.01872
77_2	Leaf203	FALSE	4.74074e+08	8.67585
77_2	Leaf225	FALSE	8.46561e+06	6.92766
77_2	Leaf226	FALSE	846561	5.92766
77_2	Leaf405	FALSE	5.92593e+07	7.77276
77_2	Leaf416	FALSE	2.53968e+07	7.40478
77_3	Leaf203	FALSE	5.29368e+08	8.72376
77_3	Leaf225	FALSE	267658	5.42758
77_3	Leaf226	FALSE	1.18959e+07	7.0754
77_3	Leaf405	FALSE	5.65056e+07	7.75209
77_3	Leaf416	FALSE	4.46097e+07	7.64943
77_4	Leaf203	FALSE	7.46667e+08	8.87313
77_4	Leaf225	FALSE	6.66667e+06	6.82391
77_4	Leaf226	FALSE	1.33333e+07	7.12494
77_4	Leaf405	FALSE	8.33333e+07	7.92082
77_4	Leaf416	FALSE	10000000	7
78_1	Leaf88	FALSE	1.75e+08	8.24304
78_1	Leaf220	FALSE	375000	5.57403
78_1	Leaf226	FALSE	1.66667e+07	7.22185
78_1	Leaf337	FALSE	4.58333e+07	7.66118
78_1	Leaf354	FALSE	4.16667e+06	6.61979
78_2	Leaf88	FALSE	1.16062e+08	8.06469
78_2	Leaf220	FALSE	746114	5.87281
78_2	Leaf226	FALSE	746114	5.87281
78_2	Leaf337	FALSE	4.97409e+08	8.69671
78_2	Leaf354	FALSE	746114	5.87281
78_3	Leaf88	FALSE	5.21073e+07	7.7169
78_3	Leaf220	FALSE	3.06513e+06	6.48645
78_3	Leaf226	FALSE	3.06513e+07	7.48645
78_3	Leaf337	FALSE	3.98467e+07	7.60039
78_3	Leaf354	FALSE	3.06513e+06	6.48645
78_4	Leaf88	FALSE	4.13793e+07	7.61678
78_4	Leaf220	FALSE	6.89655e+06	6.83863
78_4	Leaf226	FALSE	620690	5.79287
78_4	Leaf337	FALSE	620690	5.79287
78_4	Leaf354	FALSE	3.44828e+07	7.5376
90_1	Leaf32	FALSE	4.08511e+07	7.6112
90_1	Leaf76	FALSE	5.44681e+07	7.73614
90_1	Leaf168	FALSE	2.7234e+07	7.43511
90_1	Leaf314	FALSE	4.08511e+07	7.6112
90_1	Leaf371	FALSE	1.22553e+08	8.08832
90_2	Leaf32	FALSE	6.19048e+07	7.79172
90_2	Leaf76	FALSE	9.52381e+06	6.97881
90_2	Leaf168	FALSE	4.7619e+06	6.67778
90_2	Leaf314	FALSE	1.42857e+07	7.1549
90_2	Leaf371	FALSE	6.66667e+07	7.82391
90_3	Leaf32	FALSE	4.45476e+07	7.64882
90_3	Leaf76	FALSE	3.7123e+07	7.56964
90_3	Leaf168	FALSE	2.22738e+07	7.34779
90_3	Leaf314	FALSE	2.96984e+07	7.47273
90_3	Leaf371	FALSE	8.90951e+07	7.94985
90_4	Leaf32	FALSE	3.02839e+07	7.48121
90_4	Leaf76	FALSE	2.52366e+07	7.40203
90_4	Leaf168	FALSE	2.01893e+07	7.30512
90_4	Leaf314	FALSE	1.00946e+07	7.00409
90_4	Leaf371	FALSE	4.54259e+07	7.6573
92_1	Leaf68	FALSE	2.19108e+08	8.34066
92_1	Leaf168	FALSE	3.56688e+07	7.55229
92_1	Leaf176	FALSE	8.15287e+07	7.91131
92_1	Leaf339	FALSE	1.01911e+07	7.00822
92_1	Leaf354	FALSE	4.58599e+06	6.66143
92_2	Leaf68	FALSE	1.46173e+08	8.16487
92_2	Leaf168	FALSE	2.76543e+07	7.44176
92_2	Leaf176	FALSE	1.97531e+07	7.29563
92_2	Leaf339	FALSE	1.18519e+07	7.07379
92_2	Leaf354	FALSE	3.95062e+06	6.59666
92_3	Leaf68	FALSE	9.41176e+07	7.97367
92_3	Leaf168	FALSE	2.17195e+07	7.33685
92_3	Leaf176	FALSE	2.89593e+07	7.46179
92_3	Leaf339	FALSE	651584	5.81397
92_3	Leaf354	FALSE	1.44796e+07	7.16076
92_4	Leaf68	FALSE	3.89294e+07	7.59028
92_4	Leaf168	FALSE	1.94647e+07	7.28925
92_4	Leaf176	FALSE	1.94647e+07	7.28925
92_4	Leaf339	FALSE	4.28224e+06	6.63167
92_4	Leaf354	FALSE	1.16788e+06	6.0674
93_1	Leaf68	FALSE	9.41176e+07	7.97367
93_1	Leaf76	FALSE	4.03361e+07	7.60569
93_1	Leaf82	FALSE	2.01681e+07	7.30466
93_1	Leaf289	FALSE	6.72269e+06	6.82754
93_1	Leaf299	FALSE	6.72269e+06	6.82754
93_2	Leaf68	FALSE	1.01099e+08	8.00475
93_2	Leaf76	FALSE	1.75824e+07	7.24508
93_2	Leaf82	FALSE	1.31868e+07	7.12014
93_2	Leaf289	FALSE	4.3956e+06	6.64302
93_2	Leaf299	FALSE	4.3956e+06	6.64302
93_3	Leaf68	FALSE	1.67033e+08	8.2228
93_3	Leaf76	FALSE	2.9304e+06	6.46693
93_3	Leaf82	FALSE	2.9304e+06	6.46693
93_3	Leaf289	FALSE	8.79121e+06	6.94405
93_3	Leaf299	FALSE	1.17216e+07	7.06899
93_4	Leaf68	FALSE	1.36655e+08	8.13562
93_4	Leaf76	FALSE	1.13879e+07	7.05644
93_4	Leaf82	FALSE	8.54093e+06	6.9315
93_4	Leaf289	FALSE	5.69395e+06	6.75541
93_4	Leaf299	FALSE	1.42349e+07	7.15335
94_1	Leaf70	FALSE	2.14765e+07	7.33196
94_1	Leaf88	FALSE	1.28859e+08	8.11011
94_1	Leaf168	FALSE	5.69128e+08	8.75521
94_1	Leaf299	FALSE	2.14765e+08	8.33196
94_1	Leaf454	FALSE	1.07383e+07	7.03093
94_2	Leaf70	FALSE	1.53355e+06	6.1857
94_2	Leaf88	FALSE	5.11182e+07	7.70858
94_2	Leaf168	FALSE	2.8115e+08	8.44894
94_2	Leaf299	FALSE	8.17891e+07	7.9127
94_2	Leaf454	FALSE	460064	5.66282
94_3	Leaf70	FALSE	7.04846e+06	6.84809
94_3	Leaf88	FALSE	2.81938e+07	7.45015
94_3	Leaf168	FALSE	1.55066e+08	8.19052
94_3	Leaf299	FALSE	1.40969e+07	7.14912
94_3	Leaf454	FALSE	634361	5.80234
94_4	Leaf70	FALSE	5.06329e+06	6.70443
94_4	Leaf88	FALSE	6.07595e+07	7.78361
94_4	Leaf168	FALSE	2.22785e+08	8.34789
94_4	Leaf299	FALSE	1.31646e+08	8.11941
94_4	Leaf454	FALSE	455696	5.65868
95_1	Leaf70	FALSE	261818	5.418
95_1	Leaf76	FALSE	7.56364e+07	7.87873
95_1	Leaf183	FALSE	8.72727e+06	6.94088
95_1	Leaf220	FALSE	7.85455e+07	7.89512
95_1	Leaf416	FALSE	5.81818e+06	6.76479
95_2	Leaf70	FALSE	252189	5.40173
95_2	Leaf76	FALSE	3.08231e+07	7.48888
95_2	Leaf183	FALSE	252189	5.40173
95_2	Leaf220	FALSE	5.32399e+07	7.72624
95_2	Leaf416	FALSE	8.4063e+06	6.92461
95_3	Leaf70	FALSE	352078	5.54664
95_3	Leaf76	FALSE	8.60636e+07	7.93482
95_3	Leaf183	FALSE	352078	5.54664
95_3	Leaf220	FALSE	1.83863e+08	8.26449
95_3	Leaf416	FALSE	1.56479e+07	7.19446
95_4	Leaf70	FALSE	423529	5.62688
95_4	Leaf76	FALSE	2.21176e+08	8.34474
95_4	Leaf183	FALSE	941176	5.97367
95_4	Leaf220	FALSE	423529	5.62688
95_4	Leaf416	FALSE	4.70588e+06	6.67264
96_1	Leaf122	FALSE	2.43902e+07	7.38722
96_1	Leaf168	FALSE	1.60976e+08	8.20676
96_1	Leaf183	FALSE	4.87805e+06	6.68825
96_1	Leaf226	FALSE	1.46341e+07	7.16537
96_1	Leaf371	FALSE	6.82927e+07	7.83437
96_2	Leaf122	FALSE	1.17277e+08	8.06921
96_2	Leaf168	FALSE	3.43455e+08	8.53587
96_2	Leaf183	FALSE	1.67539e+07	7.22412
96_2	Leaf226	FALSE	753927	5.87733
96_2	Leaf371	FALSE	2.51309e+08	8.40021
96_3	Leaf122	FALSE	3.55556e+07	7.55091
96_3	Leaf168	FALSE	560000000	8.74819
96_3	Leaf183	FALSE	6.22222e+07	7.79395
96_3	Leaf226	FALSE	8.88889e+06	6.94885
96_3	Leaf371	FALSE	2.22222e+08	8.34679
96_4	Leaf122	FALSE	1.66234e+08	8.22072
96_4	Leaf168	FALSE	6.75325e+08	8.82951
96_4	Leaf183	FALSE	6.23377e+07	7.79475
96_4	Leaf226	FALSE	935065	5.97084
96_4	Leaf371	FALSE	3.74026e+08	8.5729
97_1	Leaf32	FALSE	1.21973e+08	8.08626
97_1	Leaf70	FALSE	645740	5.81006
97_1	Leaf126	FALSE	7.89238e+07	7.89721
97_1	Leaf339	FALSE	1.43498e+07	7.15685
97_1	Leaf405	FALSE	7.89238e+07	7.89721
97_2	Leaf32	FALSE	3.88664e+07	7.58957
97_2	Leaf70	FALSE	582996	5.76567
97_2	Leaf126	FALSE	582996	5.76567
97_2	Leaf339	FALSE	3.23887e+06	6.51039
97_2	Leaf405	FALSE	1.94332e+07	7.28854
97_3	Leaf32	FALSE	6.88742e+07	7.83806
97_3	Leaf70	FALSE	5.29801e+06	6.72411
97_3	Leaf126	FALSE	1.5894e+06	6.20123
97_3	Leaf339	FALSE	1.0596e+07	7.02514
97_3	Leaf405	FALSE	2.11921e+07	7.32617
97_4	Leaf32	FALSE	3.1728e+07	7.50144
97_4	Leaf70	FALSE	453258	5.65635
97_4	Leaf126	FALSE	906516	5.95738
97_4	Leaf339	FALSE	1.81303e+06	6.25841
97_4	Leaf405	FALSE	1.35977e+07	7.13347
98_1	Leaf76	FALSE	2.47241e+07	7.39312
98_1	Leaf88	FALSE	4.23841e+07	7.6272
98_1	Leaf176	FALSE	3.53201e+06	6.54802
98_1	Leaf203	FALSE	1.97792e+08	8.29621
98_1	Leaf371	FALSE	4.23841e+07	7.6272
98_2	Leaf76	FALSE	3.75979e+07	7.57516
98_2	Leaf88	FALSE	1.25326e+07	7.09804
98_2	Leaf176	FALSE	2.08877e+07	7.31989
98_2	Leaf203	FALSE	1.37859e+08	8.13944
98_2	Leaf371	FALSE	7.51958e+07	7.87619
98_3	Leaf76	FALSE	2.62009e+07	7.41832
98_3	Leaf88	FALSE	4.19214e+07	7.62244
98_3	Leaf176	FALSE	8.73362e+06	6.94119
98_3	Leaf203	FALSE	1.0655e+08	8.02755
98_3	Leaf371	FALSE	3.66812e+07	7.56444
98_4	Leaf76	FALSE	5.36082e+07	7.72923
98_4	Leaf88	FALSE	1.64948e+07	7.21735
98_4	Leaf176	FALSE	8.24742e+06	6.91632
98_4	Leaf203	FALSE	2.80412e+08	8.4478
98_4	Leaf371	FALSE	4.94845e+07	7.69447
99_1	Leaf168	FALSE	1.03226e+08	8.01379
99_1	Leaf183	FALSE	5.73477e+06	6.75852
99_1	Leaf220	FALSE	3.44086e+07	7.53667
99_1	Leaf226	FALSE	1.14695e+07	7.05955
99_1	Leaf339	FALSE	2.29391e+07	7.36058
99_2	Leaf168	FALSE	5.65657e+07	7.75255
99_2	Leaf183	FALSE	6.46465e+06	6.81054
99_2	Leaf220	FALSE	6.46465e+07	7.81054
99_2	Leaf226	FALSE	4.0404e+06	6.60642
99_2	Leaf339	FALSE	2.82828e+07	7.45152
99_3	Leaf168	FALSE	2.55708e+07	7.40774
99_3	Leaf183	FALSE	1.46119e+06	6.16471
99_3	Leaf220	FALSE	3.65297e+07	7.56265
99_3	Leaf226	FALSE	3.65297e+06	6.56265
99_3	Leaf339	FALSE	2.55708e+07	7.40774
99_4	Leaf168	FALSE	1.14798e+08	8.05994
99_4	Leaf183	FALSE	5.02242e+06	6.70091
99_4	Leaf220	FALSE	645740	5.81006
99_4	Leaf226	FALSE	2.86996e+07	7.45788
99_4	Leaf339	FALSE	1.43498e+07	7.15685
100_1	Leaf68	FALSE	2.75718e+08	8.44047
100_1	Leaf168	FALSE	2.92428e+07	7.46602
100_1	Leaf203	FALSE	1.37859e+08	8.13944
100_1	Leaf289	FALSE	4.5953e+07	7.66231
100_1	Leaf405	FALSE	1.67102e+07	7.22298
100_2	Leaf68	FALSE	7.41053e+07	7.86985
100_2	Leaf168	FALSE	2.02105e+07	7.30558
100_2	Leaf203	FALSE	6.73684e+07	7.82846
100_2	Leaf289	FALSE	303158	5.48167
100_2	Leaf405	FALSE	2.02105e+07	7.30558
100_3	Leaf68	FALSE	2.26866e+08	8.35577
100_3	Leaf168	FALSE	2.98507e+07	7.47496
100_3	Leaf203	FALSE	2.44776e+08	8.38877
100_3	Leaf289	FALSE	1.19403e+07	7.07702
100_3	Leaf405	FALSE	3.58209e+07	7.55414
100_4	Leaf68	FALSE	1.38129e+08	8.14029
100_4	Leaf168	FALSE	2.30216e+07	7.36214
100_4	Leaf203	FALSE	1.95683e+08	8.29155
100_4	Leaf289	FALSE	2.8777e+07	7.45905
100_4	Leaf405	FALSE	3.45324e+07	7.53823
102_1	Leaf82	FALSE	9.02821e+07	7.9556
102_1	Leaf176	FALSE	2.50784e+07	7.3993
102_1	Leaf226	FALSE	451411	5.65457
102_1	Leaf354	FALSE	451411	5.65457
102_1	Leaf380	FALSE	451411	5.65457
102_2	Leaf82	FALSE	2.71186e+07	7.43327
102_2	Leaf176	FALSE	7.23164e+07	7.85924
102_2	Leaf226	FALSE	813559	5.91039
102_2	Leaf354	FALSE	5.42373e+07	7.7343
102_2	Leaf380	FALSE	813559	5.91039
102_3	Leaf82	FALSE	1.31507e+07	7.11895
102_3	Leaf176	FALSE	4.38356e+06	6.64183
102_3	Leaf226	FALSE	394521	5.59607
102_3	Leaf354	FALSE	5.26027e+07	7.72101
102_3	Leaf380	FALSE	394521	5.59607
102_4	Leaf82	FALSE	4.18605e+07	7.6218
102_4	Leaf176	FALSE	418605	5.6218
102_4	Leaf226	FALSE	418605	5.6218
102_4	Leaf354	FALSE	4.18605e+07	7.6218
102_4	Leaf380	FALSE	418605	5.6218
103_1	Leaf32	FALSE	3.36232e+08	8.52664
103_1	Leaf70	FALSE	1.04348e+06	6.01848
103_1	Leaf161	FALSE	3.21159e+09	9.50672
103_1	Leaf183	FALSE	1.15942e+07	7.06424
103_1	Leaf220	FALSE	1.15942e+07	7.06424
103_2	Leaf32	FALSE	6.87117e+07	7.83703
103_2	Leaf70	FALSE	441718	5.64514
103_2	Leaf161	FALSE	1.81595e+08	8.2591
103_2	Leaf183	FALSE	4.90798e+06	6.6909
103_2	Leaf220	FALSE	8.83436e+07	7.94617
103_3	Leaf32	FALSE	2.95735e+08	8.4709
103_3	Leaf70	FALSE	682464	5.83408
103_3	Leaf161	FALSE	2.12322e+09	9.327
103_3	Leaf183	FALSE	7.58294e+06	6.87984
103_3	Leaf220	FALSE	9.09953e+07	7.95902
103_4	Leaf32	FALSE	3.23232e+07	7.50951
103_4	Leaf70	FALSE	363636	5.56067
103_4	Leaf161	FALSE	5.65657e+07	7.75255
103_4	Leaf183	FALSE	404040	5.60642
103_4	Leaf220	FALSE	4.84848e+07	7.68561
104_1	Leaf68	FALSE	6.95652e+07	7.84239
104_1	Leaf225	FALSE	4.63768e+06	6.6663
104_1	Leaf337	FALSE	1.85507e+07	7.26836
104_1	Leaf371	FALSE	4.63768e+06	6.6663
104_1	Leaf466	FALSE	417391	5.62054
104_2	Leaf68	FALSE	1.36585e+08	8.1354
104_2	Leaf225	FALSE	1.17073e+06	6.06846
104_2	Leaf337	FALSE	9.7561e+07	7.98928
104_2	Leaf371	FALSE	7.80488e+06	6.89237
104_2	Leaf466	FALSE	1.95122e+07	7.29031
104_3	Leaf68	FALSE	5.54745e+07	7.74409
104_3	Leaf225	FALSE	5.83942e+06	6.76637
104_3	Leaf337	FALSE	3.50365e+07	7.54452
104_3	Leaf371	FALSE	8.75912e+06	6.94246
104_3	Leaf466	FALSE	5.83942e+06	6.76637
104_4	Leaf68	FALSE	8.71705e+07	7.94037
104_4	Leaf225	FALSE	562390	5.75004
104_4	Leaf337	FALSE	2.81195e+07	7.44901
104_4	Leaf371	FALSE	1.40598e+07	7.14798
104_4	Leaf466	FALSE	5.6239e+06	6.75004
105_1	Leaf76	FALSE	1.54217e+07	7.18813
105_1	Leaf82	FALSE	1.15663e+07	7.06319
105_1	Leaf88	FALSE	2.6988e+07	7.43117
105_1	Leaf203	FALSE	1.96627e+08	8.29364
105_1	Leaf220	FALSE	2.31325e+07	7.36422
105_2	Leaf76	FALSE	9.2219e+06	6.96482
105_2	Leaf82	FALSE	9.2219e+06	6.96482
105_2	Leaf88	FALSE	2.30548e+07	7.36276
105_2	Leaf203	FALSE	1.38329e+08	8.14091
105_2	Leaf220	FALSE	2.76657e+07	7.44194
105_3	Leaf76	FALSE	7.69231e+06	6.88606
105_3	Leaf82	FALSE	1.15385e+07	7.06215
105_3	Leaf88	FALSE	1.92308e+07	7.284
105_3	Leaf203	FALSE	1.07692e+08	8.03218
105_3	Leaf220	FALSE	3.07692e+07	7.48812
105_4	Leaf76	FALSE	5.7971e+06	6.76321
105_4	Leaf82	FALSE	5.7971e+06	6.76321
105_4	Leaf88	FALSE	1.97101e+07	7.29469
105_4	Leaf203	FALSE	1.56522e+08	8.19457
105_4	Leaf220	FALSE	2.31884e+07	7.36527
106_1	Leaf15	FALSE	855615	5.93228
106_1	Leaf68	FALSE	6.84492e+07	7.83537
106_1	Leaf76	FALSE	1.71123e+07	7.23331
106_1	Leaf161	FALSE	1.36898e+08	8.1364
106_1	Leaf354	FALSE	4.27807e+06	6.63125
106_2	Leaf15	FALSE	553846	5.74339
106_2	Leaf68	FALSE	1.29231e+08	8.11137
106_2	Leaf76	FALSE	3.69231e+07	7.5673
106_2	Leaf161	FALSE	1.90769e+08	8.28051
106_2	Leaf354	FALSE	553846	5.74339
106_3	Leaf15	FALSE	246154	5.39121
106_3	Leaf68	FALSE	1.72308e+07	7.2363
106_3	Leaf76	FALSE	4.92308e+06	6.69224
106_3	Leaf161	FALSE	3.69231e+07	7.5673
106_3	Leaf354	FALSE	2.46154e+06	6.39121
106_4	Leaf15	FALSE	1.05033e+06	6.02133
106_4	Leaf68	FALSE	4.55142e+07	7.65815
106_4	Leaf76	FALSE	7.00219e+06	6.84523
106_4	Leaf161	FALSE	3.15098e+07	7.49845
106_4	Leaf354	FALSE	1.75055e+07	7.24317
107_1	Leaf168	FALSE	1.16618e+08	8.06677
107_1	Leaf187	FALSE	4.66472e+06	6.66883
107_1	Leaf189	FALSE	1.39942e+07	7.14595
107_1	Leaf299	FALSE	6.99708e+07	7.84492
107_1	Leaf454	FALSE	9.32945e+06	6.96986
107_2	Leaf168	FALSE	9.77492e+07	7.99011
107_2	Leaf187	FALSE	463023	5.6656
107_2	Leaf189	FALSE	1.54341e+07	7.18848
107_2	Leaf299	FALSE	1.54341e+07	7.18848
107_2	Leaf454	FALSE	1.02894e+07	7.01239
107_4	Leaf168	FALSE	5.43842e+07	7.73547
107_4	Leaf187	FALSE	70936	4.85087
107_4	Leaf189	FALSE	1.49754e+07	7.17538
107_4	Leaf299	FALSE	1.10345e+07	7.04275
107_4	Leaf454	FALSE	788177	5.89662
108_1	Leaf76	FALSE	3.73057e+07	7.57178
108_1	Leaf168	FALSE	3.73057e+07	7.57178
108_1	Leaf182	FALSE	373057	5.57178
108_1	Leaf454	FALSE	414508	5.61753
108_1	Leaf466	FALSE	2.07254e+07	7.3165
108_2	Leaf76	FALSE	3.01887e+07	7.47984
108_2	Leaf168	FALSE	5.1752e+07	7.71393
108_2	Leaf182	FALSE	388140	5.58899
108_2	Leaf454	FALSE	862534	5.93578
108_2	Leaf466	FALSE	3.45013e+07	7.53784
108_3	Leaf76	FALSE	8.81543e+07	7.94524
108_3	Leaf168	FALSE	1.27824e+08	8.10661
108_3	Leaf182	FALSE	396694	5.59846
108_3	Leaf454	FALSE	4.40771e+06	6.64421
108_3	Leaf466	FALSE	1.32231e+07	7.12133
108_4	Leaf76	FALSE	4.24779e+07	7.62816
108_4	Leaf168	FALSE	4.71976e+07	7.67392
108_4	Leaf182	FALSE	424779	5.62816
108_4	Leaf454	FALSE	424779	5.62816
108_4	Leaf466	FALSE	2.35988e+06	6.37289
109_1	Leaf32	FALSE	2.12587e+08	8.32754
109_1	Leaf176	FALSE	1.8648e+07	7.27063
109_1	Leaf254	FALSE	2.98368e+06	6.47475
109_1	Leaf314	FALSE	1.23077e+08	8.09018
109_1	Leaf466	FALSE	4.47552e+07	7.65084
109_2	Leaf32	FALSE	1.27363e+08	8.10504
109_2	Leaf176	FALSE	3.9801e+06	6.59989
109_2	Leaf254	FALSE	1.19403e+07	7.07702
109_2	Leaf314	FALSE	5.17413e+07	7.71384
109_2	Leaf466	FALSE	4.77612e+07	7.67908
109_3	Leaf32	FALSE	2.13624e+08	8.32965
109_3	Leaf176	FALSE	392371	5.5937
109_3	Leaf254	FALSE	8.71935e+06	6.94048
109_3	Leaf314	FALSE	8.71935e+07	7.94048
109_3	Leaf466	FALSE	6.10354e+07	7.78558
109_4	Leaf32	FALSE	6.22222e+07	7.79395
109_4	Leaf176	FALSE	1.33333e+07	7.12494
109_4	Leaf254	FALSE	8.88889e+06	6.94885
109_4	Leaf314	FALSE	2.08889e+08	8.31992
109_4	Leaf466	FALSE	8.88889e+06	6.94885
110_1	Leaf88	FALSE	4.72674e+07	7.67456
110_1	Leaf126	FALSE	9.45347e+06	6.97559
110_1	Leaf161	FALSE	1.15805e+08	8.06373
110_1	Leaf168	FALSE	1.55982e+08	8.19308
110_1	Leaf187	FALSE	212703	5.32777
110_2	Leaf88	FALSE	3.1145e+08	8.49339
110_2	Leaf126	FALSE	5.49618e+07	7.74006
110_2	Leaf161	FALSE	9.40458e+08	8.97334
110_2	Leaf168	FALSE	5.8626e+08	8.76809
110_2	Leaf187	FALSE	549618	5.74006
110_3	Leaf88	FALSE	6.11111e+07	7.78612
110_3	Leaf126	FALSE	5.55556e+06	6.74473
110_3	Leaf161	FALSE	3.77778e+08	8.57724
110_3	Leaf168	FALSE	2.69444e+08	8.43047
110_3	Leaf187	FALSE	250000	5.39794
110_4	Leaf88	FALSE	3.31606e+08	8.52062
110_4	Leaf126	FALSE	6.63212e+07	7.82165
110_4	Leaf161	FALSE	4.14508e+08	8.61753
110_4	Leaf168	FALSE	4.64249e+08	8.66675
110_4	Leaf187	FALSE	746114	5.87281
112_1	Leaf70	FALSE	1.32231e+07	7.12133
112_1	Leaf168	FALSE	1.73223e+09	9.23861
112_1	Leaf225	FALSE	1.19008e+06	6.07558
112_1	Leaf289	FALSE	1.19008e+06	6.07558
112_1	Leaf454	FALSE	1.19008e+06	6.07558
112_2	Leaf70	FALSE	4.87535e+06	6.68801
112_2	Leaf168	FALSE	5.76177e+07	7.76056
112_2	Leaf225	FALSE	4.43213e+06	6.64661
112_2	Leaf289	FALSE	2.65928e+06	6.42476
112_2	Leaf454	FALSE	4.43213e+06	6.64661
112_3	Leaf70	FALSE	2.48062e+07	7.39456
112_3	Leaf168	FALSE	2.23256e+08	8.3488
112_3	Leaf225	FALSE	1.24031e+06	6.09353
112_3	Leaf289	FALSE	4.96124e+07	7.69559
112_3	Leaf454	FALSE	1.24031e+07	7.09353
112_4	Leaf70	FALSE	1.51659e+07	7.18087
112_4	Leaf168	FALSE	2.12322e+07	7.327
112_4	Leaf225	FALSE	758294	5.87984
112_4	Leaf289	FALSE	3.03318e+07	7.4819
112_4	Leaf454	FALSE	682464	5.83408
114_1	Leaf21	FALSE	4.22907e+07	7.62625
114_1	Leaf70	FALSE	317181	5.50131
114_1	Leaf76	FALSE	1.40969e+07	7.14912
114_1	Leaf176	FALSE	1.05727e+07	7.02419
114_1	Leaf226	FALSE	317181	5.50131
114_2	Leaf21	FALSE	5.69733e+07	7.75567
114_2	Leaf70	FALSE	474777	5.67649
114_2	Leaf76	FALSE	3.79822e+07	7.57958
114_2	Leaf176	FALSE	9.49555e+06	6.97752
114_2	Leaf226	FALSE	427300	5.63073
114_3	Leaf21	FALSE	4.80687e+07	7.68186
114_3	Leaf70	FALSE	309013	5.48998
114_3	Leaf76	FALSE	2.40343e+07	7.38083
114_3	Leaf176	FALSE	1.03004e+07	7.01286
114_3	Leaf226	FALSE	309013	5.48998
114_4	Leaf21	FALSE	7.0936e+07	7.85087
114_4	Leaf70	FALSE	709360	5.85087
114_4	Leaf76	FALSE	1.02463e+08	8.01057
[truncated: 2,122 more rows]

## Sheet: PRStrainValidation
Clean Data of Pathogen reducing strain validation experiment (validation experiment 1).
Uid	Box	Experiment	Inoculation	Infection	IncludedAnalysis	FigureLabel	ReplicateBox	CFUgFW	LogCFUgFW
1_1	1	Rep1	Mix69-bad	Pst	TRUE	SynCom-High	1	9.09091e+07	7.95861
1_2	1	Rep1	Mix69-bad	Pst	TRUE	SynCom-High	1	2.849e+07	7.45469
1_3	1	Rep1	Mix69-bad	Pst	TRUE	SynCom-High	1	1.18547e+07	7.07389
1_4	1	Rep1	Mix69-bad	Pst	TRUE	SynCom-High	1	2.29555e+07	7.36089
10_1	10	Rep1	axenic NI	NI	TRUE	axenic NI	1	NA	NA
10_2	10	Rep1	axenic NI	NI	FALSE	axenic NI	1	NA	NA
10_3	10	Rep1	axenic NI	NI	TRUE	axenic NI	1	NA	NA
10_4	10	Rep1	axenic NI	NI	FALSE	axenic NI	1	NA	NA
100_1	100	Rep2	Leaf68	Pst	TRUE	Leaf68	1	2.81162e+06	6.44896
100_2	100	Rep2	Leaf68	Pst	TRUE	Leaf68	1	1.13307e+07	7.05426
100_3	100	Rep2	Leaf68	Pst	TRUE	Leaf68	1	1.93548e+06	6.28679
100_4	100	Rep2	Leaf68	Pst	TRUE	Leaf68	1	1.649e+06	6.21722
101_1	101	Rep2	Leaf68	Pst	TRUE	Leaf68	2	2.6694e+06	6.42641
101_2	101	Rep2	Leaf68	Pst	TRUE	Leaf68	2	2.29885e+06	6.36151
101_3	101	Rep2	Leaf68	Pst	TRUE	Leaf68	2	1.15473e+06	6.06248
101_4	101	Rep2	Leaf68	Pst	TRUE	Leaf68	2	2.34869e+06	6.37083
102_1	102	Rep2	Leaf68	Pst	TRUE	Leaf68	3	1.00239e+06	6.00104
102_2	102	Rep2	Leaf68	Pst	TRUE	Leaf68	3	1.14068e+06	6.05717
102_3	102	Rep2	Leaf68	Pst	TRUE	Leaf68	3	3.93873e+06	6.59536
102_4	102	Rep2	Leaf68	Pst	TRUE	Leaf68	3	4.96454e+06	6.69588
103_1	103	Rep2	Leaf76	Pst	TRUE	Leaf76	1	1.7094e+07	7.23284
103_2	103	Rep2	Leaf76	Pst	TRUE	Leaf76	1	2.91971e+06	6.46534
103_3	103	Rep2	Leaf76	Pst	TRUE	Leaf76	1	2.68293e+06	6.42861
103_4	103	Rep2	Leaf76	Pst	TRUE	Leaf76	1	405268	5.60774
104_1	104	Rep2	Leaf76	Pst	TRUE	Leaf76	2	638978	5.80549
104_2	104	Rep2	Leaf76	Pst	TRUE	Leaf76	2	2.06186e+06	6.31426
104_3	104	Rep2	Leaf76	Pst	TRUE	Leaf76	2	334448	5.52433
104_4	104	Rep2	Leaf76	Pst	TRUE	Leaf76	2	1.93757e+06	6.28726
105_1	105	Rep2	Leaf76	Pst	TBD	Leaf76	3	7.95181e+07	7.90047
105_2	105	Rep2	Leaf76	Pst	TBD	Leaf76	3	1.63743e+06	6.21416
105_3	105	Rep2	Leaf76	Pst	TBD	Leaf76	3	1.07335e+06	6.03074
105_4	105	Rep2	Leaf76	Pst	TBD	Leaf76	3	199336	5.29958
106_1	106	Rep2	Leaf371	Pst	TRUE	Leaf371	1	7.97227e+07	7.90158
106_2	106	Rep2	Leaf371	Pst	TRUE	Leaf371	1	6.70017e+07	7.82609
106_3	106	Rep2	Leaf371	Pst	TRUE	Leaf371	1	1.75246e+07	7.24365
106_4	106	Rep2	Leaf371	Pst	TRUE	Leaf371	1	5.98131e+07	7.7768
107_1	107	Rep2	Leaf371	Pst	TRUE	Leaf371	2	3.92749e+07	7.59412
107_2	107	Rep2	Leaf371	Pst	TRUE	Leaf371	2	3.7464e+07	7.57361
107_3	107	Rep2	Leaf371	Pst	TRUE	Leaf371	2	1.00629e+08	8.00272
107_4	107	Rep2	Leaf371	Pst	TRUE	Leaf371	2	2.71003e+07	7.43297
108_1	108	Rep2	Leaf371	Pst	TRUE	Leaf371	3	4.01722e+07	7.60393
108_2	108	Rep2	Leaf371	Pst	TRUE	Leaf371	3	1.13793e+08	8.05612
108_3	108	Rep2	Leaf371	Pst	TRUE	Leaf371	3	3.81471e+08	8.58146
108_4	108	Rep2	Leaf371	Pst	TRUE	Leaf371	3	1.30346e+08	8.1151
109_1	109	Rep2	Leaf15-Leaf68	Pst	TRUE	15_68	1	319249	5.50413
109_2	109	Rep2	Leaf15-Leaf68	Pst	TRUE	15_68	1	213333	5.32906
109_3	109	Rep2	Leaf15-Leaf68	Pst	TRUE	15_68	1	903733	5.95604
109_4	109	Rep2	Leaf15-Leaf68	Pst	TRUE	15_68	1	73982.7	4.86913
11_1	11	Rep1	axenic NI	NI	TBD	axenic NI	2	NA	NA
11_2	11	Rep1	axenic NI	NI	TBD	axenic NI	2	NA	NA
11_3	11	Rep1	axenic NI	NI	TBD	axenic NI	2	NA	NA
11_4	11	Rep1	axenic NI	NI	TBD	axenic NI	2	NA	NA
110_1	110	Rep2	Leaf15-Leaf68	Pst	TRUE	15_68	2	190074	5.27892
110_2	110	Rep2	Leaf15-Leaf68	Pst	TRUE	15_68	2	26578.1	4.42452
110_3	110	Rep2	Leaf15-Leaf68	Pst	TRUE	15_68	2	107095	5.02977
110_4	110	Rep2	Leaf15-Leaf68	Pst	TRUE	15_68	2	332356	5.5216
111_1	111	Rep2	Leaf15-Leaf68	Pst	TRUE	15_68	3	4.67186e+06	6.66949
111_2	111	Rep2	Leaf15-Leaf68	Pst	TRUE	15_68	3	520095	5.71608
111_3	111	Rep2	Leaf15-Leaf68	Pst	TRUE	15_68	3	107335	5.03074
111_4	111	Rep2	Leaf15-Leaf68	Pst	TRUE	15_68	3	4.20032e+06	6.62328
112_1	112	Rep2	Leaf15-Leaf76	Pst	TRUE	15_76	1	187793	5.27368
112_2	112	Rep2	Leaf15-Leaf76	Pst	TRUE	15_76	1	4.80549e+06	6.68174
112_3	112	Rep2	Leaf15-Leaf76	Pst	TRUE	15_76	1	953516	5.97933
112_4	112	Rep2	Leaf15-Leaf76	Pst	TRUE	15_76	1	2.15827e+07	7.33411
113_1	113	Rep2	Leaf15-Leaf76	Pst	TRUE	15_76	2	442478	5.64589
113_2	113	Rep2	Leaf15-Leaf76	Pst	TRUE	15_76	2	37878.8	4.5784
113_3	113	Rep2	Leaf15-Leaf76	Pst	TRUE	15_76	2	36727.9	4.565
113_4	113	Rep2	Leaf15-Leaf76	Pst	TRUE	15_76	2	1.82635e+07	7.26158
114_1	114	Rep2	Leaf15-Leaf76	Pst	TRUE	15_76	3	84210.5	4.92537
114_2	114	Rep2	Leaf15-Leaf76	Pst	TRUE	15_76	3	585859	5.76779
114_3	114	Rep2	Leaf15-Leaf76	Pst	TRUE	15_76	3	15957.4	4.20296
114_4	114	Rep2	Leaf15-Leaf76	Pst	TRUE	15_76	3	140187	5.14671
115_1	115	Rep2	Leaf15-Leaf371	Pst	TRUE	15_371	1	4.79705e+07	7.68097
115_2	115	Rep2	Leaf15-Leaf371	Pst	TRUE	15_371	1	114449	5.05861
115_3	115	Rep2	Leaf15-Leaf371	Pst	TRUE	15_371	1	6.33694e+06	6.80188
115_4	115	Rep2	Leaf15-Leaf371	Pst	TRUE	15_371	1	1.35823e+07	7.13297
116_1	116	Rep2	Leaf15-Leaf371	Pst	TRUE	15_371	2	1.1435e+06	6.05824
116_2	116	Rep2	Leaf15-Leaf371	Pst	TRUE	15_371	2	2.31481e+07	7.36452
116_3	116	Rep2	Leaf15-Leaf371	Pst	TRUE	15_371	2	606796	5.78304
116_4	116	Rep2	Leaf15-Leaf371	Pst	TRUE	15_371	2	80503.1	4.90581
117_1	117	Rep2	Leaf15-Leaf371	Pst	TRUE	15_371	3	108374	5.03493
117_2	117	Rep2	Leaf15-Leaf371	Pst	TRUE	15_371	3	2.19982e+06	6.34239
117_3	117	Rep2	Leaf15-Leaf371	Pst	TRUE	15_371	3	399600	5.60163
117_4	117	Rep2	Leaf15-Leaf371	Pst	TRUE	15_371	3	2.84192e+06	6.45361
118_1	118	Rep2	Leaf68-Leaf76	Pst	TBD	68_76	1	23837.9	4.37727
118_2	118	Rep2	Leaf68-Leaf76	Pst	TBD	68_76	1	3.78619e+06	6.5782
118_3	118	Rep2	Leaf68-Leaf76	Pst	TBD	68_76	1	82474.2	4.91632
118_4	118	Rep2	Leaf68-Leaf76	Pst	TBD	68_76	1	763359	5.88273
119_1	119	Rep2	Leaf68-Leaf76	Pst	TRUE	68_76	2	110132	5.04191
119_2	119	Rep2	Leaf68-Leaf76	Pst	TRUE	68_76	2	101523	5.00656
119_3	119	Rep2	Leaf68-Leaf76	Pst	TRUE	68_76	2	23904.4	4.37848
119_4	119	Rep2	Leaf68-Leaf76	Pst	TRUE	68_76	2	2.35571e+06	6.37212
12_1	12	Rep1	axenic NI	NI	TBD	axenic NI	3	NA	NA
12_2	12	Rep1	axenic NI	NI	TBD	axenic NI	3	NA	NA
12_3	12	Rep1	axenic NI	NI	TBD	axenic NI	3	NA	NA
12_4	12	Rep1	axenic NI	NI	TBD	axenic NI	3	NA	NA
120_1	120	Rep2	Leaf68-Leaf76	Pst	TRUE	68_76	3	70175.4	4.84619
120_2	120	Rep2	Leaf68-Leaf76	Pst	TRUE	68_76	3	160550	5.20561
120_3	120	Rep2	Leaf68-Leaf76	Pst	TRUE	68_76	3	402516	5.60478
120_4	120	Rep2	Leaf68-Leaf76	Pst	TRUE	68_76	3	250313	5.39848
121_1	121	Rep2	Leaf68-Leaf371	Pst	TRUE	68_371	1	1.40421e+06	6.14743
121_2	121	Rep2	Leaf68-Leaf371	Pst	TRUE	68_371	1	1.31291e+06	6.11824
121_3	121	Rep2	Leaf68-Leaf371	Pst	TRUE	68_371	1	7.68212e+07	7.88548
121_4	121	Rep2	Leaf68-Leaf371	Pst	TRUE	68_371	1	2.29008e+07	7.35985
122_1	122	Rep2	Leaf68-Leaf371	Pst	TBD	68_371	2	1.66468e+06	6.22133
122_2	122	Rep2	Leaf68-Leaf371	Pst	FALSE	68_371	2	9.24703e+06	6.966
122_3	122	Rep2	Leaf68-Leaf371	Pst	FALSE	68_371	2	985222	5.99353
122_4	122	Rep2	Leaf68-Leaf371	Pst	FALSE	68_371	2	631579	5.80043
123_1	123	Rep2	Leaf68-Leaf371	Pst	TBD	68_371	3	1.24805e+06	6.09623
123_2	123	Rep2	Leaf68-Leaf371	Pst	TBD	68_371	3	2.30592e+06	6.36284
123_3	123	Rep2	Leaf68-Leaf371	Pst	TBD	68_371	3	620155	5.7925
123_4	123	Rep2	Leaf68-Leaf371	Pst	TBD	68_371	3	30627.9	4.48612
124_1	124	Rep2	Leaf76-Leaf371	Pst	TRUE	76_371	1	659341	5.81911
124_2	124	Rep2	Leaf76-Leaf371	Pst	TRUE	76_371	1	721769	5.8584
124_3	124	Rep2	Leaf76-Leaf371	Pst	TRUE	76_371	1	3.92562e+06	6.59391
124_4	124	Rep2	Leaf76-Leaf371	Pst	TRUE	76_371	1	4.0555e+06	6.60804
125_1	125	Rep2	Leaf76-Leaf371	Pst	TRUE	76_371	2	8.08561e+06	6.90771
125_2	125	Rep2	Leaf76-Leaf371	Pst	TRUE	76_371	2	1.70576e+06	6.23192
125_3	125	Rep2	Leaf76-Leaf371	Pst	TRUE	76_371	2	668338	5.825
125_4	125	Rep2	Leaf76-Leaf371	Pst	TRUE	76_371	2	8.43215e+07	7.92594
126_1	126	Rep2	Leaf76-Leaf371	Pst	TRUE	76_371	3	390244	5.59134
126_2	126	Rep2	Leaf76-Leaf371	Pst	TRUE	76_371	3	359820	5.55609
126_3	126	Rep2	Leaf76-Leaf371	Pst	TRUE	76_371	3	116448	5.06613
126_4	126	Rep2	Leaf76-Leaf371	Pst	TRUE	76_371	3	1.76768e+06	6.2474
127_1	127	Rep2	Leaf15-Leaf68-Leaf76-Leaf371	Pst	TRUE	15_68_76_371	1	26692.1	4.42638
127_2	127	Rep2	Leaf15-Leaf68-Leaf76-Leaf371	Pst	TRUE	15_68_76_371	1	100908	5.00393
127_3	127	Rep2	Leaf15-Leaf68-Leaf76-Leaf371	Pst	TRUE	15_68_76_371	1	37239.9	4.57101
127_4	127	Rep2	Leaf15-Leaf68-Leaf76-Leaf371	Pst	TRUE	15_68_76_371	1	37514.7	4.5742
128_1	128	Rep2	Leaf15-Leaf68-Leaf76-Leaf371	Pst	TRUE	15_68_76_371	2	18797	4.27409
128_2	128	Rep2	Leaf15-Leaf68-Leaf76-Leaf371	Pst	TRUE	15_68_76_371	2	864198	5.93661
128_3	128	Rep2	Leaf15-Leaf68-Leaf76-Leaf371	Pst	TRUE	15_68_76_371	2	62565.2	4.79633
128_4	128	Rep2	Leaf15-Leaf68-Leaf76-Leaf371	Pst	TRUE	15_68_76_371	2	540541	5.73283
129_1	129	Rep2	Leaf15-Leaf68-Leaf76-Leaf371	Pst	TRUE	15_68_76_371	3	22415.9	4.35056
129_2	129	Rep2	Leaf15-Leaf68-Leaf76-Leaf371	Pst	TRUE	15_68_76_371	3	38572.8	4.58628
129_3	129	Rep2	Leaf15-Leaf68-Leaf76-Leaf371	Pst	TRUE	15_68_76_371	3	8944.54	3.95156
129_4	129	Rep2	Leaf15-Leaf68-Leaf76-Leaf371	Pst	TRUE	15_68_76_371	3	1.09195e+06	6.0382
13_1	13	Rep1	axenic infected	Pst	TBD	axenic	1	5.33333e+07	7.727
13_2	13	Rep1	axenic infected	Pst	TBD	axenic	1	1.31148e+07	7.11776
13_3	13	Rep1	axenic infected	Pst	TBD	axenic	1	9.32945e+07	7.96986
13_4	13	Rep1	axenic infected	Pst	FALSE	axenic	1	1.0596e+09	9.02514
130_1	130	Rep2	Leaf189	Pst	TRUE	Leaf189	1	1.05085e+08	8.02154
130_2	130	Rep2	Leaf189	Pst	TRUE	Leaf189	1	1.96552e+08	8.29348
130_3	130	Rep2	Leaf189	Pst	TRUE	Leaf189	1	1.96552e+08	8.29348
130_4	130	Rep2	Leaf189	Pst	TRUE	Leaf189	1	2.75689e+07	7.44042
131_1	131	Rep2	Leaf189	Pst	TRUE	Leaf189	2	1.76309e+09	9.24627
131_2	131	Rep2	Leaf189	Pst	TRUE	Leaf189	2	2.9703e+08	8.4728
131_3	131	Rep2	Leaf189	Pst	TRUE	Leaf189	2	1.11111e+08	8.04576
131_4	131	Rep2	Leaf189	Pst	TRUE	Leaf189	2	4.54545e+07	7.65758
132_1	132	Rep2	Leaf189	Pst	TBD	Leaf189	3	5.71429e+07	7.75696
132_2	132	Rep2	Leaf189	Pst	TBD	Leaf189	3	5.2356e+07	7.71897
132_3	132	Rep2	Leaf189	Pst	FALSE	Leaf189	3	3.76294e+07	7.57553
132_4	132	Rep2	Leaf189	Pst	TBD	Leaf189	3	3.30645e+07	7.51936
133_1	133	Rep2	Leaf254	Pst	TRUE	Leaf254	1	5.7732e+07	7.76142
133_2	133	Rep2	Leaf254	Pst	TRUE	Leaf254	1	2.27273e+08	8.35655
133_3	133	Rep2	Leaf254	Pst	TRUE	Leaf254	1	1.29542e+08	8.11241
133_4	133	Rep2	Leaf254	Pst	TRUE	Leaf254	1	1.62996e+08	8.21218
134_1	134	Rep2	Leaf254	Pst	TRUE	Leaf254	2	1.38583e+08	8.14171
134_2	134	Rep2	Leaf254	Pst	TRUE	Leaf254	2	1.04698e+08	8.01994
134_3	134	Rep2	Leaf254	Pst	TRUE	Leaf254	2	1.06475e+08	8.02725
134_4	134	Rep2	Leaf254	Pst	TRUE	Leaf254	2	5.92105e+07	7.7724
135_1	135	Rep2	Leaf254	Pst	TRUE	Leaf254	3	8.68486e+07	7.93876
135_2	135	Rep2	Leaf254	Pst	TRUE	Leaf254	3	1.57509e+08	8.19731
135_3	135	Rep2	Leaf254	Pst	TRUE	Leaf254	3	3.125e+08	8.49485
135_4	135	Rep2	Leaf254	Pst	TRUE	Leaf254	3	6.11621e+07	7.78648
136_1	136	Rep2	Leaf21	Pst	TRUE	Leaf21	1	4.92958e+08	8.69281
136_2	136	Rep2	Leaf21	Pst	TRUE	Leaf21	1	4.11125e+08	8.61397
136_3	136	Rep2	Leaf21	Pst	TRUE	Leaf21	1	4.13355e+08	8.61632
136_4	136	Rep2	Leaf21	Pst	TRUE	Leaf21	1	4.33839e+08	8.63733
137_1	137	Rep2	Leaf21	Pst	TRUE	Leaf21	2	4.08163e+08	8.61083
137_2	137	Rep2	Leaf21	Pst	TRUE	Leaf21	2	1.37615e+08	8.13866
137_3	137	Rep2	Leaf21	Pst	TRUE	Leaf21	2	4.30622e+08	8.6341
137_4	137	Rep2	Leaf21	Pst	TRUE	Leaf21	2	1.79856e+08	8.25493
138_1	138	Rep2	Leaf21	Pst	TRUE	Leaf21	3	4.00471e+07	7.60257
138_2	138	Rep2	Leaf21	Pst	TRUE	Leaf21	3	5.14019e+07	7.71098
138_3	138	Rep2	Leaf21	Pst	TRUE	Leaf21	3	6.19785e+07	7.79224
138_4	138	Rep2	Leaf21	Pst	TRUE	Leaf21	3	5.59647e+07	7.74791
139_1	139	Rep2	Leaf225	Pst	TRUE	Leaf225	1	7.86517e+08	8.89571
139_2	139	Rep2	Leaf225	Pst	TRUE	Leaf225	1	275000000	8.43933
139_3	139	Rep2	Leaf225	Pst	TRUE	Leaf225	1	2.0429e+08	8.31025
139_4	139	Rep2	Leaf225	Pst	TRUE	Leaf225	1	3.50877e+08	8.54516
14_1	14	Rep1	axenic infected	Pst	TRUE	axenic	2	3.37079e+08	8.52773
14_2	14	Rep1	axenic infected	Pst	TRUE	axenic	2	1.29693e+09	9.11292
14_3	14	Rep1	axenic infected	Pst	TRUE	axenic	2	2.83333e+09	9.4523
14_4	14	Rep1	axenic infected	Pst	TRUE	axenic	2	1.6092e+09	9.20661
140_1	140	Rep2	Leaf225	Pst	TRUE	Leaf225	2	1.70264e+08	8.23112
140_2	140	Rep2	Leaf225	Pst	TRUE	Leaf225	2	1.12518e+08	8.05122
140_3	140	Rep2	Leaf225	Pst	TRUE	Leaf225	2	4.36137e+08	8.63962
140_4	140	Rep2	Leaf225	Pst	TRUE	Leaf225	2	2.41681e+08	8.38324
141_1	141	Rep2	Leaf225	Pst	TBD	Leaf225	3	5.73152e+08	8.75827
141_2	141	Rep2	Leaf225	Pst	TBD	Leaf225	3	6.31001e+08	8.80003
141_3	141	Rep2	Leaf225	Pst	TBD	Leaf225	3	7.78443e+08	8.89123
141_4	141	Rep2	Leaf225	Pst	FALSE	Leaf225	3	1.513e+09	9.17984
142_1	142	Rep2	Leaf189-Leaf254	Pst	TRUE	189_254	1	2.19479e+07	7.34139
142_2	142	Rep2	Leaf189-Leaf254	Pst	TRUE	189_254	1	1.31579e+07	7.11919
142_3	142	Rep2	Leaf189-Leaf254	Pst	TRUE	189_254	1	9.13043e+06	6.96049
142_4	142	Rep2	Leaf189-Leaf254	Pst	TRUE	189_254	1	6.67727e+07	7.8246
143_1	143	Rep2	Leaf189-Leaf254	Pst	TRUE	189_254	2	1.90703e+07	7.28036
143_2	143	Rep2	Leaf189-Leaf254	Pst	TRUE	189_254	2	1.3712e+07	7.1371
143_3	143	Rep2	Leaf189-Leaf254	Pst	TRUE	189_254	2	2.32108e+07	7.36569
143_4	143	Rep2	Leaf189-Leaf254	Pst	TRUE	189_254	2	1.18565e+08	8.07396
144_1	144	Rep2	Leaf189-Leaf21	Pst	TBD	189_21	3	3.52526e+07	7.54719
144_2	144	Rep2	Leaf189-Leaf21	Pst	TBD	189_21	3	4.17827e+07	7.621
144_3	144	Rep2	Leaf189-Leaf21	Pst	TBD	189_21	3	5.36513e+07	7.72958
144_4	144	Rep2	Leaf189-Leaf21	Pst	TBD	189_21	3	2.77008e+07	7.44249
145_1	145	Rep2	Leaf189-Leaf21	Pst	TRUE	189_21	1	2.41287e+07	7.38253
145_2	145	Rep2	Leaf189-Leaf21	Pst	TRUE	189_21	1	1.0509e+08	8.02156
145_3	145	Rep2	Leaf189-Leaf21	Pst	TRUE	189_21	1	6.0274e+07	7.78013
145_4	145	Rep2	Leaf189-Leaf21	Pst	TRUE	189_21	1	4.62963e+07	7.66555
146_1	146	Rep2	Leaf189-Leaf21	Pst	TRUE	189_21	2	1.98582e+08	8.29794
146_2	146	Rep2	Leaf189-Leaf21	Pst	TRUE	189_21	2	2.2567e+07	7.35347
146_3	146	Rep2	Leaf189-Leaf21	Pst	TRUE	189_21	2	4.48598e+07	7.65186
146_4	146	Rep2	Leaf189-Leaf21	Pst	TRUE	189_21	2	3.49933e+07	7.54398
147_1	147	Rep2	Leaf189-Leaf225	Pst	TRUE	189_225	3	1.64474e+07	7.2161
147_2	147	Rep2	Leaf189-Leaf225	Pst	TRUE	189_225	3	1.51235e+07	7.17965
147_3	147	Rep2	Leaf189-Leaf225	Pst	TRUE	189_225	3	7.72834e+07	7.88809
147_4	147	Rep2	Leaf189-Leaf225	Pst	TRUE	189_225	3	3.95778e+07	7.59745
148_1	148	Rep2	Leaf189-Leaf225	Pst	TRUE	189_225	1	4.95575e+07	7.69511
148_2	148	Rep2	Leaf189-Leaf225	Pst	TRUE	189_225	1	2.4581e+07	7.3906
148_3	148	Rep2	Leaf189-Leaf225	Pst	TRUE	189_225	1	1.08883e+08	8.03696
148_4	148	Rep2	Leaf189-Leaf225	Pst	TRUE	189_225	1	5.32688e+07	7.72647
149_1	149	Rep2	Leaf189-Leaf225	Pst	TRUE	189_225	2	2.43309e+08	8.38616
149_2	149	Rep2	Leaf189-Leaf225	Pst	TRUE	189_225	2	2.08696e+07	7.31951
149_3	149	Rep2	Leaf189-Leaf225	Pst	TRUE	189_225	2	1.20378e+07	7.08055
149_4	149	Rep2	Leaf189-Leaf225	Pst	TRUE	189_225	2	2.61552e+07	7.41756
15_1	15	Rep1	axenic infected	Pst	TBD	axenic	3	1.07256e+09	9.03042
15_2	15	Rep1	axenic infected	Pst	TBD	axenic	3	1.27168e+09	9.10438
15_3	15	Rep1	axenic infected	Pst	TBD	axenic	3	6.64962e+08	8.8228
15_4	15	Rep1	axenic infected	Pst	TBD	axenic	3	1.84049e+09	9.26493
150_1	150	Rep2	Leaf254-Leaf21	Pst	TBD	254_21	2	4.75483e+07	7.67713
150_2	150	Rep2	Leaf254-Leaf21	Pst	TBD	254_21	2	4.51128e+08	8.6543
150_3	150	Rep2	Leaf254-Leaf21	Pst	TBD	254_21	2	1.08844e+09	9.0368
150_4	150	Rep2	Leaf254-Leaf21	Pst	TBD	254_21	2	60800000	7.7839
151_1	151	Rep2	Leaf254-Leaf21	Pst	FALSE	254_21	1	3.40557e+07	7.53219
151_2	151	Rep2	Leaf254-Leaf21	Pst	TBD	254_21	1	2.9085e+07	7.46367
151_3	151	Rep2	Leaf254-Leaf21	Pst	TBD	254_21	1	2.43972e+07	7.38734
151_4	151	Rep2	Leaf254-Leaf21	Pst	TBD	254_21	1	2.21014e+07	7.34442
152_1	152	Rep2	Leaf254-Leaf225	Pst	TRUE	254_225	2	1.53649e+08	8.18653
152_2	152	Rep2	Leaf254-Leaf225	Pst	TRUE	254_225	2	8.04598e+08	8.90558
152_3	152	Rep2	Leaf254-Leaf225	Pst	TRUE	254_225	2	2.33236e+08	8.3678
152_4	152	Rep2	Leaf254-Leaf225	Pst	TRUE	254_225	2	3.13725e+08	8.49655
153_1	153	Rep2	Leaf254-Leaf225	Pst	TRUE	254_225	3	2.29299e+08	8.3604
153_2	153	Rep2	Leaf254-Leaf225	Pst	TRUE	254_225	3	3.94432e+07	7.59597
153_3	153	Rep2	Leaf254-Leaf225	Pst	TRUE	254_225	3	3.61111e+08	8.55764
153_4	153	Rep2	Leaf254-Leaf225	Pst	TRUE	254_225	3	7.47423e+07	7.87357
154_1	154	Rep2	Leaf254-Leaf225	Pst	TRUE	254_225	1	5.81395e+08	8.76447
154_2	154	Rep2	Leaf254-Leaf225	Pst	TRUE	254_225	1	8.79828e+07	7.9444
154_3	154	Rep2	Leaf254-Leaf225	Pst	TBD	254_225	1	5.55556e+07	7.74473
154_4	154	Rep2	Leaf254-Leaf225	Pst	TBD	254_225	1	3.63636e+08	8.56067
155_1	155	Rep2	Leaf21-Leaf225	Pst	TBD	21_225	1	4.662e+07	7.66857
155_2	155	Rep2	Leaf21-Leaf225	Pst	TRUE	21_225	1	3.4965e+08	8.54363
155_3	155	Rep2	Leaf21-Leaf225	Pst	TRUE	21_225	1	8.02139e+07	7.90425
155_4	155	Rep2	Leaf21-Leaf225	Pst	TRUE	21_225	1	2.15285e+07	7.33301
156_1	156	Rep2	Leaf21-Leaf225	Pst	TRUE	21_225	2	1.12329e+08	8.05049
156_2	156	Rep2	Leaf21-Leaf225	Pst	TRUE	21_225	2	4.1841e+08	8.6216
156_3	156	Rep2	Leaf21-Leaf225	Pst	TRUE	21_225	2	1.40351e+08	8.14722
156_4	156	Rep2	Leaf21-Leaf225	Pst	TRUE	21_225	2	1.81586e+08	8.25908
157_1	157	Rep2	Leaf189-Leaf254-Leaf21-Leaf225	Pst	TRUE	189_254_21_225	1	3.67394e+07	7.56513
157_2	157	Rep2	Leaf189-Leaf254-Leaf21-Leaf225	Pst	TRUE	189_254_21_225	1	9.85011e+07	7.99344
157_3	157	Rep2	Leaf189-Leaf254-Leaf21-Leaf225	Pst	TRUE	189_254_21_225	1	9.12365e+07	7.96017
157_4	157	Rep2	Leaf189-Leaf254-Leaf21-Leaf225	Pst	TRUE	189_254_21_225	1	619195	5.79183
158_1	158	Rep2	Leaf189-Leaf254-Leaf21-Leaf225	Pst	TRUE	189_254_21_225	2	6.21622e+07	7.79353
158_2	158	Rep2	Leaf189-Leaf254-Leaf21-Leaf225	Pst	TRUE	189_254_21_225	2	1.77665e+08	8.2496
158_3	158	Rep2	Leaf189-Leaf254-Leaf21-Leaf225	Pst	TRUE	189_254_21_225	2	5.76541e+07	7.76083
158_4	158	Rep2	Leaf189-Leaf254-Leaf21-Leaf225	Pst	TRUE	189_254_21_225	2	9.3985e+07	7.97306
159_1	159	Rep2	Leaf189-Leaf254-Leaf21-Leaf225	Pst	TRUE	189_254_21_225	3	1.11801e+08	8.04845
159_2	159	Rep2	Leaf189-Leaf254-Leaf21-Leaf225	Pst	TRUE	189_254_21_225	3	7.47664e+07	7.87371
159_3	159	Rep2	Leaf189-Leaf254-Leaf21-Leaf225	Pst	TRUE	189_254_21_225	3	1.68599e+07	7.22685
159_4	159	Rep2	Leaf189-Leaf254-Leaf21-Leaf225	Pst	TRUE	189_254_21_225	3	1.3431e+07	7.12811
16_1	16	Rep1	axenic infected	Pst	TRUE	axenic	4	1.31313e+09	9.11831
16_2	16	Rep1	axenic infected	Pst	TRUE	axenic	4	1.56863e+09	9.19552
16_3	16	Rep1	axenic infected	Pst	TRUE	axenic	4	2.56158e+09	9.40851
16_4	16	Rep1	axenic infected	Pst	TRUE	axenic	4	7.59494e+08	8.88052
17_1	17	Rep1	axenic infected	Pst	TRUE	axenic	5	4.66019e+07	7.6684
17_2	17	Rep1	axenic infected	Pst	TRUE	axenic	5	150000000	8.17609
17_3	17	Rep1	axenic infected	Pst	TRUE	axenic	5	6.12245e+07	7.78693
17_4	17	Rep1	axenic infected	Pst	TRUE	axenic	5	6.33803e+08	8.80195
18_1	18	Rep1	Leaf15	Pst	TRUE	Leaf15	1	277296	5.44294
18_2	18	Rep1	Leaf15	Pst	TRUE	Leaf15	1	330579	5.51927
18_3	18	Rep1	Leaf15	Pst	TRUE	Leaf15	1	23769.1	4.37601
18_4	18	Rep1	Leaf15	Pst	TRUE	Leaf15	1	78028.7	4.89225
19_1	19	Rep1	Leaf15	Pst	TRUE	Leaf15	2	4.54545e+07	7.65758
19_2	19	Rep1	Leaf15	Pst	TRUE	Leaf15	2	1.11952e+08	8.04903
19_3	19	Rep1	Leaf15	Pst	TRUE	Leaf15	2	1.86047e+06	6.26962
19_4	19	Rep1	Leaf15	Pst	TRUE	Leaf15	2	1.54799e+06	6.18977
2_1	2	Rep1	Mix69-bad	Pst	TRUE	SynCom-High	2	3.33333e+08	8.52288
2_2	2	Rep1	Mix69-bad	Pst	TRUE	SynCom-High	2	3.27869e+07	7.5157
2_3	2	Rep1	Mix69-bad	Pst	TRUE	SynCom-High	2	2.44898e+07	7.38899
2_4	2	Rep1	Mix69-bad	Pst	TRUE	SynCom-High	2	6.50155e+07	7.81302
20_1	20	Rep1	Leaf15	Pst	TRUE	Leaf15	3	1.95258e+06	6.29061
20_2	20	Rep1	Leaf15	Pst	TRUE	Leaf15	3	1.64745e+07	7.21681
20_3	20	Rep1	Leaf15	Pst	TRUE	Leaf15	3	2.23602e+06	6.34948
20_4	20	Rep1	Leaf15	Pst	TRUE	Leaf15	3	1.6835e+06	6.22621
21_1	21	Rep1	Leaf68	Pst	TRUE	Leaf68	1	338983	5.53018
21_2	21	Rep1	Leaf68	Pst	TRUE	Leaf68	1	654762	5.81608
21_3	21	Rep1	Leaf68	Pst	TRUE	Leaf68	1	8.16327e+06	6.91186
21_4	21	Rep1	Leaf68	Pst	TRUE	Leaf68	1	1.26582e+06	6.10237
22_1	22	Rep1	Leaf68	Pst	TRUE	Leaf68	2	75329.6	4.87697
22_2	22	Rep1	Leaf68	Pst	FALSE	Leaf68	2	2.00334e+06	6.30175
22_3	22	Rep1	Leaf68	Pst	TRUE	Leaf68	2	5200000	6.716
22_4	22	Rep1	Leaf68	Pst	TRUE	Leaf68	2	1.81818e+06	6.25964
23_1	23	Rep1	Leaf68	Pst	TRUE	Leaf68	3	2.10035e+06	6.32229
23_2	23	Rep1	Leaf68	Pst	TRUE	Leaf68	3	555556	5.74473
23_3	23	Rep1	Leaf68	Pst	TRUE	Leaf68	3	858896	5.93394
23_4	23	Rep1	Leaf68	Pst	TRUE	Leaf68	3	840630	5.92461
24_1	24	Rep1	Leaf76	Pst	TRUE	Leaf76	1	1.03093e+06	6.01323
24_2	24	Rep1	Leaf76	Pst	TRUE	Leaf76	1	1.83486e+06	6.2636
24_3	24	Rep1	Leaf76	Pst	TRUE	Leaf76	1	1.55763e+06	6.19246
24_4	24	Rep1	Leaf76	Pst	TRUE	Leaf76	1	3.89381e+07	7.59037
25_1	25	Rep1	Leaf76	Pst	TRUE	Leaf76	2	9.12409e+06	6.96019
25_2	25	Rep1	Leaf76	Pst	TRUE	Leaf76	2	23310	4.36754
25_3	25	Rep1	Leaf76	Pst	TRUE	Leaf76	2	840630	5.92461
25_4	25	Rep1	Leaf76	Pst	TRUE	Leaf76	2	288462	5.46009
26_1	26	Rep1	Leaf76	Pst	TRUE	Leaf76	3	2.52366e+06	6.40203
26_2	26	Rep1	Leaf76	Pst	TRUE	Leaf76	3	9.62099e+06	6.98322
26_3	26	Rep1	Leaf76	Pst	TRUE	Leaf76	3	613139	5.78756
26_4	26	Rep1	Leaf76	Pst	TRUE	Leaf76	3	150602	5.17783
27_1	27	Rep1	Leaf371	Pst	TRUE	Leaf371	1	6.90909e+07	7.83942
27_2	27	Rep1	Leaf371	Pst	TRUE	Leaf371	1	6.75325e+07	7.82951
27_3	27	Rep1	Leaf371	Pst	TRUE	Leaf371	1	577849	5.76181
27_4	27	Rep1	Leaf371	Pst	TRUE	Leaf371	1	109890	5.04096
28_1	28	Rep1	Leaf371	Pst	TRUE	Leaf371	2	187970	5.27409
28_2	28	Rep1	Leaf371	Pst	TRUE	Leaf371	2	9.63082e+06	6.98366
28_3	28	Rep1	Leaf371	Pst	TRUE	Leaf371	2	4.68468e+07	7.67068
28_4	28	Rep1	Leaf371	Pst	TRUE	Leaf371	2	5.15298e+07	7.71206
29_1	29	Rep1	Leaf371	Pst	TRUE	Leaf371	3	1.21803e+07	7.08566
29_2	29	Rep1	Leaf371	Pst	TRUE	Leaf371	3	6.85921e+07	7.83627
29_3	29	Rep1	Leaf371	Pst	TRUE	Leaf371	3	3.62976e+06	6.55988
29_4	29	Rep1	Leaf371	Pst	TRUE	Leaf371	3	3.65449e+07	7.56283
3_1	3	Rep1	Mix69-bad	Pst	TRUE	SynCom-High	3	9.53895e+06	6.9795
3_2	3	Rep1	Mix69-bad	Pst	TRUE	SynCom-High	3	7.29927e+06	6.86328
3_3	3	Rep1	Mix69-bad	Pst	TRUE	SynCom-High	3	2.32558e+07	7.36653
3_4	3	Rep1	Mix69-bad	Pst	TRUE	SynCom-High	3	1.63551e+07	7.21365
30_1	30	Rep1	Leaf15-Leaf68	Pst	TRUE	15_68	1	5988.02	3.77728
30_2	30	Rep1	Leaf15-Leaf68	Pst	TRUE	15_68	1	3.25444e+06	6.51248
30_3	30	Rep1	Leaf15-Leaf68	Pst	TRUE	15_68	1	14285.7	4.1549
30_4	30	Rep1	Leaf15-Leaf68	Pst	TRUE	15_68	1	60860.4	4.78434
31_1	31	Rep1	Leaf15-Leaf68	Pst	FALSE	15_68	2	8.66426e+06	6.93773
31_2	31	Rep1	Leaf15-Leaf68	Pst	TRUE	15_68	2	161943	5.20936
31_3	31	Rep1	Leaf15-Leaf68	Pst	TRUE	15_68	2	50062.6	4.69951
31_4	31	Rep1	Leaf15-Leaf68	Pst	TRUE	15_68	2	9.83607e+06	6.99282
32_1	32	Rep1	Leaf15-Leaf68	Pst	TRUE	15_68	3	35587.2	4.55129
32_2	32	Rep1	Leaf15-Leaf68	Pst	TRUE	15_68	3	193966	5.28772
32_3	32	Rep1	Leaf15-Leaf68	Pst	TRUE	15_68	3	552995	5.74272
32_4	32	Rep1	Leaf15-Leaf68	Pst	TRUE	15_68	3	2.52101e+07	7.40157
33_1	33	Rep1	Leaf15-Leaf76	Pst	TRUE	15_76	1	24721.9	4.39308
33_2	33	Rep1	Leaf15-Leaf76	Pst	TRUE	15_76	1	121704	5.0853
33_3	33	Rep1	Leaf15-Leaf76	Pst	TRUE	15_76	1	70298.8	4.84695
33_4	33	Rep1	Leaf15-Leaf76	Pst	TRUE	15_76	1	40441.2	4.60682
34_1	34	Rep1	Leaf15-Leaf76	Pst	FALSE	15_76	2	35982	4.55609
34_2	34	Rep1	Leaf15-Leaf76	Pst	FALSE	15_76	2	218579	5.33961
34_3	34	Rep1	Leaf15-Leaf76	Pst	FALSE	15_76	2	200334	5.30175
34_4	34	Rep1	Leaf15-Leaf76	Pst	FALSE	15_76	2	6.74157e+06	6.82876
35_1	35	Rep1	Leaf15-Leaf76	Pst	FALSE	15_76	3	120048	5.07935
35_2	35	Rep1	Leaf15-Leaf76	Pst	FALSE	15_76	3	2.52765e+06	6.40272
35_3	35	Rep1	Leaf15-Leaf76	Pst	FALSE	15_76	3	170940	5.23284
35_4	35	Rep1	Leaf15-Leaf76	Pst	FALSE	15_76	3	519481	5.71557
36_1	36	Rep1	Leaf15-Leaf371	Pst	TRUE	15_371	1	9389.67	3.97265
36_2	36	Rep1	Leaf15-Leaf371	Pst	TRUE	15_371	1	6.02582e+07	7.78002
36_3	36	Rep1	Leaf15-Leaf371	Pst	TRUE	15_371	1	51679.6	4.71332
36_4	36	Rep1	Leaf15-Leaf371	Pst	TRUE	15_371	1	8.01603e+06	6.90396
37_1	37	Rep1	Leaf15-Leaf371	Pst	TRUE	15_371	2	5.16796e+06	6.71332
37_2	37	Rep1	Leaf15-Leaf371	Pst	TRUE	15_371	2	327381	5.51505
37_3	37	Rep1	Leaf15-Leaf371	Pst	TRUE	15_371	2	183246	5.26303
37_4	37	Rep1	Leaf15-Leaf371	Pst	TRUE	15_371	2	120337	5.0804
38_1	38	Rep1	Leaf15-Leaf371	Pst	TRUE	15_371	3	2.87356e+08	8.45842
38_2	38	Rep1	Leaf15-Leaf371	Pst	TRUE	15_371	3	1.76991e+08	8.24795
38_3	38	Rep1	Leaf15-Leaf371	Pst	TRUE	15_371	3	20833.3	4.31876
38_4	38	Rep1	Leaf15-Leaf371	Pst	TRUE	15_371	3	88235.3	4.94564
39_1	39	Rep1	Leaf68-Leaf76	Pst	TRUE	68_76	1	135287	5.13126
39_2	39	Rep1	Leaf68-Leaf76	Pst	FALSE	68_76	1	71343.6	4.85336
39_3	39	Rep1	Leaf68-Leaf76	Pst	TRUE	68_76	1	38684.7	4.58754
39_4	39	Rep1	Leaf68-Leaf76	Pst	TRUE	68_76	1	51085.6	4.7083
4_1	4	Rep1	Mix70-good	Pst	TRUE	SynCom-Low	1	139130	5.14342
4_2	4	Rep1	Mix70-good	Pst	TRUE	SynCom-Low	1	102564	5.011
4_3	4	Rep1	Mix70-good	Pst	TRUE	SynCom-Low	1	4343.11	3.6378
4_4	4	Rep1	Mix70-good	Pst	TRUE	SynCom-Low	1	22727.3	4.35655
40_1	40	Rep1	Leaf68-Leaf76	Pst	TRUE	68_76	2	27855.2	4.44491
40_2	40	Rep1	Leaf68-Leaf76	Pst	TRUE	68_76	2	192077	5.28347
40_3	40	Rep1	Leaf68-Leaf76	Pst	TRUE	68_76	2	504202	5.7026
40_4	40	Rep1	Leaf68-Leaf76	Pst	TRUE	68_76	2	65146.6	4.81389
41_1	41	Rep1	Leaf68-Leaf76	Pst	TRUE	68_76	3	54570.3	4.73696
41_2	41	Rep1	Leaf68-Leaf76	Pst	TRUE	68_76	3	98425.2	4.99311
41_3	41	Rep1	Leaf68-Leaf76	Pst	TRUE	68_76	3	34364.3	4.53611
41_4	41	Rep1	Leaf68-Leaf76	Pst	TRUE	68_76	3	79260.2	4.89906
42_1	42	Rep1	Leaf68-Leaf371	Pst	TRUE	68_371	1	563910	5.75121
42_2	42	Rep1	Leaf68-Leaf371	Pst	TRUE	68_371	1	1.68539e+06	6.2267
42_3	42	Rep1	Leaf68-Leaf371	Pst	TRUE	68_371	1	1.25471e+06	6.09854
42_4	42	Rep1	Leaf68-Leaf371	Pst	TRUE	68_371	1	1.01695e+06	6.0073
43_1	43	Rep1	Leaf68-Leaf371	Pst	TBD	68_371	2	131234	5.11805
43_2	43	Rep1	Leaf68-Leaf371	Pst	FALSE	68_371	2	79681.3	4.90136
43_3	43	Rep1	Leaf68-Leaf371	Pst	TBD	68_371	2	2.43902e+06	6.38722
43_4	43	Rep1	Leaf68-Leaf371	Pst	TBD	68_371	2	3.85289e+07	7.58579
44_1	44	Rep1	Leaf68-Leaf371	Pst	TRUE	68_371	3	7.26329e+06	6.86113
44_2	44	Rep1	Leaf68-Leaf371	Pst	TRUE	68_371	3	589971	5.77083
44_3	44	Rep1	Leaf68-Leaf371	Pst	TRUE	68_371	3	1.11576e+06	6.04757
44_4	44	Rep1	Leaf68-Leaf371	Pst	TRUE	68_371	3	120724	5.08179
45_1	45	Rep1	Leaf76-Leaf371	Pst	TRUE	76_371	1	104895	5.02076
45_2	45	Rep1	Leaf76-Leaf371	Pst	TRUE	76_371	1	251969	5.40135
45_3	45	Rep1	Leaf76-Leaf371	Pst	TRUE	76_371	1	177305	5.24872
45_4	45	Rep1	Leaf76-Leaf371	Pst	TRUE	76_371	1	466926	5.66925
46_1	46	Rep1	Leaf76-Leaf371	Pst	TRUE	76_371	2	6.6365e+07	7.82194
46_2	46	Rep1	Leaf76-Leaf371	Pst	TRUE	76_371	2	4.56621e+07	7.65956
46_3	46	Rep1	Leaf76-Leaf371	Pst	TRUE	76_371	2	1.53374e+07	7.18575
46_4	46	Rep1	Leaf76-Leaf371	Pst	TRUE	76_371	2	94339.6	4.97469
47_1	47	Rep1	Leaf76-Leaf371	Pst	TRUE	76_371	3	831826	5.92003
47_2	47	Rep1	Leaf76-Leaf371	Pst	TRUE	76_371	3	663507	5.82185
47_3	47	Rep1	Leaf76-Leaf371	Pst	TRUE	76_371	3	775194	5.88941
47_4	47	Rep1	Leaf76-Leaf371	Pst	TRUE	76_371	3	483642	5.68452
48_1	48	Rep1	Leaf15-Leaf68-Leaf76-Leaf371	Pst	TRUE	15_68_76_371	1	4.55927e+06	6.6589
48_2	48	Rep1	Leaf15-Leaf68-Leaf76-Leaf371	Pst	TRUE	15_68_76_371	1	680851	5.83305
48_3	48	Rep1	Leaf15-Leaf68-Leaf76-Leaf371	Pst	TBD	15_68_76_371	1	38240.9	4.58253
48_4	48	Rep1	Leaf15-Leaf68-Leaf76-Leaf371	Pst	TRUE	15_68_76_371	1	57061.3	4.75634
49_1	49	Rep1	Leaf15-Leaf68-Leaf76-Leaf371	Pst	TBD	15_68_76_371	2	27272.7	4.43573
49_2	49	Rep1	Leaf15-Leaf68-Leaf76-Leaf371	Pst	TBD	15_68_76_371	2	69605.6	4.84264
49_3	49	Rep1	Leaf15-Leaf68-Leaf76-Leaf371	Pst	TBD	15_68_76_371	2	10554.1	4.02342
49_4	49	Rep1	Leaf15-Leaf68-Leaf76-Leaf371	Pst	TBD	15_68_76_371	2	6655.57	3.82319
5_1	5	Rep1	Mix70-good	Pst	TRUE	SynCom-Low	2	492308	5.69224
5_2	5	Rep1	Mix70-good	Pst	TRUE	SynCom-Low	2	2710.03	3.43297
5_3	5	Rep1	Mix70-good	Pst	TRUE	SynCom-Low	2	519187	5.71532
5_4	5	Rep1	Mix70-good	Pst	TRUE	SynCom-Low	2	473934	5.67572
50_1	50	Rep1	Leaf15-Leaf68-Leaf76-Leaf371	Pst	TBD	15_68_76_371	3	1956.52	3.29148
50_2	50	Rep1	Leaf15-Leaf68-Leaf76-Leaf371	Pst	TBD	15_68_76_371	3	1.09091e+07	7.03779
50_3	50	Rep1	Leaf15-Leaf68-Leaf76-Leaf371	Pst	TBD	15_68_76_371	3	6097.56	3.78516
50_4	50	Rep1	Leaf15-Leaf68-Leaf76-Leaf371	Pst	TBD	15_68_76_371	3	531646	5.72562
51_1	51	Rep1	Leaf189	Pst	TRUE	Leaf189	1	5.15021e+07	7.71183
51_2	51	Rep1	Leaf189	Pst	TRUE	Leaf189	1	5.51724e+07	7.74172
51_3	51	Rep1	Leaf189	Pst	TRUE	Leaf189	1	4.78632e+07	7.68
51_4	51	Rep1	Leaf189	Pst	TRUE	Leaf189	1	6.85921e+07	7.83627
52_1	52	Rep1	Leaf189	Pst	TRUE	Leaf189	2	6.6561e+07	7.82322
52_2	52	Rep1	Leaf189	Pst	TRUE	Leaf189	2	2.03046e+07	7.30759
52_3	52	Rep1	Leaf189	Pst	TRUE	Leaf189	2	1.41962e+08	8.15217
52_4	52	Rep1	Leaf189	Pst	TRUE	Leaf189	2	4.06654e+07	7.60923
53_1	53	Rep1	Leaf189	Pst	TRUE	Leaf189	3	7.4928e+07	7.87464
53_2	53	Rep1	Leaf189	Pst	TRUE	Leaf189	3	2.52101e+07	7.40157
53_3	53	Rep1	Leaf189	Pst	TRUE	Leaf189	3	6.32411e+07	7.801
53_4	53	Rep1	Leaf189	Pst	TRUE	Leaf189	3	6.78571e+07	7.8316
54_1	54	Rep1	Leaf254	Pst	FALSE	Leaf254	1	7.91139e+07	7.89825
54_2	54	Rep1	Leaf254	Pst	FALSE	Leaf254	1	1.58311e+08	8.19951
54_3	54	Rep1	Leaf254	Pst	FALSE	Leaf254	1	1.28913e+08	8.1103
54_4	54	Rep1	Leaf254	Pst	FALSE	Leaf254	1	1.35417e+08	8.13167
55_1	55	Rep1	Leaf254	Pst	TRUE	Leaf254	2	6.05187e+07	7.78189
55_2	55	Rep1	Leaf254	Pst	TRUE	Leaf254	2	3.26797e+07	7.51428
55_3	55	Rep1	Leaf254	Pst	TRUE	Leaf254	2	6.18557e+07	7.79138
55_4	55	Rep1	Leaf254	Pst	TRUE	Leaf254	2	1.82371e+08	8.26096
56_1	56	Rep1	Leaf254	Pst	TBD	Leaf254	3	3.14961e+08	8.49826
56_2	56	Rep1	Leaf254	Pst	TBD	Leaf254	3	7.1599e+07	7.85491
56_3	56	Rep1	Leaf254	Pst	TBD	Leaf254	3	1.28514e+08	8.10895
56_4	56	Rep1	Leaf254	Pst	TBD	Leaf254	3	5.36193e+08	8.72932
57_1	57	Rep1	Leaf21	Pst	TRUE	Leaf21	1	5.34759e+08	8.72816
57_2	57	Rep1	Leaf21	Pst	TRUE	Leaf21	1	1.60256e+08	8.20482
57_3	57	Rep1	Leaf21	Pst	TRUE	Leaf21	1	6.65499e+08	8.82315
57_4	57	Rep1	Leaf21	Pst	TRUE	Leaf21	1	1.23267e+08	8.09085
58_1	58	Rep1	Leaf21	Pst	TRUE	Leaf21	2	6.27803e+07	7.79782
58_2	58	Rep1	Leaf21	Pst	TRUE	Leaf21	2	1.32013e+09	9.12062
58_3	58	Rep1	Leaf21	Pst	TRUE	Leaf21	2	1.87793e+08	8.27368
58_4	58	Rep1	Leaf21	Pst	TRUE	Leaf21	2	3.78657e+08	8.57825
59_1	59	Rep1	Leaf21	Pst	FALSE	Leaf21	3	2.22222e+08	8.34679
59_2	59	Rep1	Leaf21	Pst	TBD	Leaf21	3	9.30233e+07	7.96859
59_3	59	Rep1	Leaf21	Pst	TBD	Leaf21	3	1.90045e+07	7.27886
59_4	59	Rep1	Leaf21	Pst	TBD	Leaf21	3	2.04334e+07	7.31034
6_1	6	Rep1	Mix70-good	Pst	TRUE	SynCom-Low	3	1.13766e+06	6.05601
6_2	6	Rep1	Mix70-good	Pst	TRUE	SynCom-Low	3	4.50161e+06	6.65337
6_3	6	Rep1	Mix70-good	Pst	TRUE	SynCom-Low	3	3.06513e+06	6.48645
6_4	6	Rep1	Mix70-good	Pst	TRUE	SynCom-Low	3	257511	5.4108
60_1	60	Rep1	Leaf225	Pst	TRUE	Leaf225	1	9.82143e+07	7.99217
60_2	60	Rep1	Leaf225	Pst	TRUE	Leaf225	1	2.70916e+08	8.43284
60_3	60	Rep1	Leaf225	Pst	TRUE	Leaf225	1	9.85692e+07	7.99374
60_4	60	Rep1	Leaf225	Pst	TRUE	Leaf225	1	1.5942e+08	8.20254
61_1	61	Rep1	Leaf225	Pst	TRUE	Leaf225	2	1.15016e+08	8.06076
61_2	61	Rep1	Leaf225	Pst	TRUE	Leaf225	2	8.15534e+08	8.91144
61_3	61	Rep1	Leaf225	Pst	TRUE	Leaf225	2	4.15704e+08	8.61878
61_4	61	Rep1	Leaf225	Pst	TRUE	Leaf225	2	3.82979e+08	8.58317
62_1	62	Rep1	Leaf225	Pst	TRUE	Leaf225	3	2.35756e+08	8.37246
62_2	62	Rep1	Leaf225	Pst	TRUE	Leaf225	3	1.07383e+09	9.03093
62_3	62	Rep1	Leaf225	Pst	TRUE	Leaf225	3	2.82353e+08	8.45079
62_4	62	Rep1	Leaf225	Pst	TRUE	Leaf225	3	3.71353e+09	9.56979
63_1	63	Rep1	Leaf189-Leaf254	Pst	TRUE	189_254	1	3.00752e+07	7.47821
63_2	63	Rep1	Leaf189-Leaf254	Pst	TRUE	189_254	1	3.12125e+07	7.49433
63_3	63	Rep1	Leaf189-Leaf254	Pst	TRUE	189_254	1	5.52326e+07	7.7422
63_4	63	Rep1	Leaf189-Leaf254	Pst	TRUE	189_254	1	2.30415e+08	8.36251
64_1	64	Rep1	Leaf189-Leaf254	Pst	FALSE	189_254	2	3.50263e+08	8.54439
64_2	64	Rep1	Leaf189-Leaf254	Pst	TBD	189_254	2	1.51324e+07	7.17991
64_3	64	Rep1	Leaf189-Leaf254	Pst	TBD	189_254	2	1.53322e+07	7.1856
64_4	64	Rep1	Leaf189-Leaf254	Pst	TBD	189_254	2	6.52447e+06	6.81455
65_1	65	Rep1	Leaf189-Leaf254	Pst	TRUE	189_254	3	3.33761e+07	7.52344
65_2	65	Rep1	Leaf189-Leaf254	Pst	TRUE	189_254	3	6.25978e+08	8.79656
65_3	65	Rep1	Leaf189-Leaf254	Pst	TRUE	189_254	3	1.17949e+08	8.07169
65_4	65	Rep1	Leaf189-Leaf254	Pst	TRUE	189_254	3	9.89583e+07	7.99545
66_1	66	Rep1	Leaf189-Leaf21	Pst	TRUE	189_21	1	6.01266e+07	7.77907
66_2	66	Rep1	Leaf189-Leaf21	Pst	TRUE	189_21	1	7.54717e+07	7.87778
66_3	66	Rep1	Leaf189-Leaf21	Pst	TRUE	189_21	1	7.327e+07	7.86493
66_4	66	Rep1	Leaf189-Leaf21	Pst	TRUE	189_21	1	5.71429e+07	7.75696
67_1	67	Rep1	Leaf189-Leaf21	Pst	TRUE	189_21	2	2.67062e+07	7.42661
67_2	67	Rep1	Leaf189-Leaf21	Pst	TRUE	189_21	2	2.77008e+07	7.44249
67_3	67	Rep1	Leaf189-Leaf21	Pst	TRUE	189_21	2	1.09804e+08	8.04062
67_4	67	Rep1	Leaf189-Leaf21	Pst	TRUE	189_21	2	2.25989e+07	7.35409
68_1	68	Rep1	Leaf189-Leaf225	Pst	TBD	189_225	2	2.1148e+07	7.32527
68_2	68	Rep1	Leaf189-Leaf225	Pst	TBD	189_225	2	6.39535e+07	7.80586
68_3	68	Rep1	Leaf189-Leaf225	Pst	TBD	189_225	2	1.48462e+07	7.17162
68_4	68	Rep1	Leaf189-Leaf225	Pst	TBD	189_225	2	3.33333e+07	7.52288
69_1	69	Rep1	Leaf189-Leaf225	Pst	TBD	189_225	1	5.87372e+07	7.76891
69_2	69	Rep1	Leaf189-Leaf225	Pst	TBD	189_225	1	2.86086e+07	7.4565
69_3	69	Rep1	Leaf189-Leaf225	Pst	TBD	189_225	1	7.34214e+07	7.86582
69_4	69	Rep1	Leaf189-Leaf225	Pst	TBD	189_225	1	9.1623e+06	6.962
7_1	7	Rep1	Mix71-all	Pst	TRUE	SynCom-35	1	5249.34	3.72011
7_2	7	Rep1	Mix71-all	Pst	TRUE	SynCom-35	1	31545.7	4.49894
7_3	7	Rep1	Mix71-all	Pst	TRUE	SynCom-35	1	26666.7	4.42597
7_4	7	Rep1	Mix71-all	Pst	TRUE	SynCom-35	1	30959.8	4.4908
70_1	70	Rep1	Leaf254-Leaf21	Pst	TRUE	254_21	2	4.84721e+07	7.68549
70_2	70	Rep1	Leaf254-Leaf21	Pst	TRUE	254_21	2	1.32701e+08	8.12288
70_3	70	Rep1	Leaf254-Leaf21	Pst	TRUE	254_21	2	3.04956e+07	7.48424
70_4	70	Rep1	Leaf254-Leaf21	Pst	TRUE	254_21	2	9.89247e+07	7.9953
71_1	71	Rep1	Leaf254-Leaf21	Pst	TRUE	254_21	3	7.7037e+07	7.8867
71_2	71	Rep1	Leaf254-Leaf21	Pst	TRUE	254_21	3	2.51397e+07	7.40036
71_3	71	Rep1	Leaf254-Leaf21	Pst	TRUE	254_21	3	1.6632e+07	7.22094
71_4	71	Rep1	Leaf254-Leaf21	Pst	TRUE	254_21	3	121875000	8.08591
72_1	72	Rep1	Leaf254-Leaf21	Pst	TRUE	254_21	1	2.96296e+08	8.47173
72_2	72	Rep1	Leaf254-Leaf21	Pst	TRUE	254_21	1	4.32692e+07	7.63618
72_3	72	Rep1	Leaf254-Leaf21	Pst	TRUE	254_21	1	4.86111e+07	7.68674
72_4	72	Rep1	Leaf254-Leaf21	Pst	TRUE	254_21	1	6.97674e+07	7.84365
73_1	73	Rep1	Leaf254-Leaf225	Pst	TRUE	254_225	1	7.33945e+07	7.86566
73_2	73	Rep1	Leaf254-Leaf225	Pst	TRUE	254_225	1	9.44056e+07	7.975
73_3	73	Rep1	Leaf254-Leaf225	Pst	TRUE	254_225	1	4.43686e+08	8.64708
73_4	73	Rep1	Leaf254-Leaf225	Pst	TRUE	254_225	1	1.30366e+08	8.11516
74_1	74	Rep1	Leaf254-Leaf225	Pst	TRUE	254_225	2	3.44828e+08	8.5376
74_2	74	Rep1	Leaf254-Leaf225	Pst	TRUE	254_225	2	4.48179e+08	8.65145
74_3	74	Rep1	Leaf254-Leaf225	Pst	TRUE	254_225	2	1.95122e+07	7.29031
74_4	74	Rep1	Leaf254-Leaf225	Pst	TRUE	254_225	2	3.18182e+08	8.50268
75_1	75	Rep1	Leaf21-Leaf225	Pst	TRUE	21_225	1	355412	5.55073
75_2	75	Rep1	Leaf21-Leaf225	Pst	TRUE	21_225	1	86455.3	4.93679
75_3	75	Rep1	Leaf21-Leaf225	Pst	TRUE	21_225	1	2.94511e+07	7.4691
75_4	75	Rep1	Leaf21-Leaf225	Pst	TRUE	21_225	1	8.76133e+07	7.94257
76_1	76	Rep1	Leaf21-Leaf225	Pst	TRUE	21_225	2	10507.9	4.02152
76_2	76	Rep1	Leaf21-Leaf225	Pst	TRUE	21_225	2	12422.4	4.0942
76_3	76	Rep1	Leaf21-Leaf225	Pst	TRUE	21_225	2	2.3569e+07	7.37234
76_4	76	Rep1	Leaf21-Leaf225	Pst	TRUE	21_225	2	1.69231e+08	8.22848
77_1	77	Rep1	Leaf189-Leaf254-Leaf21-Leaf225	Pst	TRUE	189_254_21_225	3	5.97484e+08	8.77633
77_2	77	Rep1	Leaf189-Leaf254-Leaf21-Leaf225	Pst	TRUE	189_254_21_225	3	1.78838e+08	8.25246
77_3	77	Rep1	Leaf189-Leaf254-Leaf21-Leaf225	Pst	TRUE	189_254_21_225	3	2.94985e+06	6.4698
77_4	77	Rep1	Leaf189-Leaf254-Leaf21-Leaf225	Pst	TRUE	189_254_21_225	3	1.30653e+08	8.11612
78_1	78	Rep1	Leaf189-Leaf254-Leaf21-Leaf225	Pst	TBD	189_254_21_225	2	6.84039e+06	6.83508
78_2	78	Rep1	Leaf189-Leaf254-Leaf21-Leaf225	Pst	TBD	189_254_21_225	2	5.12821e+07	7.70997
78_3	78	Rep1	Leaf189-Leaf254-Leaf21-Leaf225	Pst	TBD	189_254_21_225	2	3.40788e+07	7.53248
78_4	78	Rep1	Leaf189-Leaf254-Leaf21-Leaf225	Pst	FALSE	189_254_21_225	2	1.2012e+07	7.07962
79_1	79	Rep1	Leaf189-Leaf254-Leaf21-Leaf225	Pst	TRUE	189_254_21_225	1	3.67534e+06	6.5653
79_2	79	Rep1	Leaf189-Leaf254-Leaf21-Leaf225	Pst	TRUE	189_254_21_225	1	2.08696e+06	6.31951
79_3	79	Rep1	Leaf189-Leaf254-Leaf21-Leaf225	Pst	TRUE	189_254_21_225	1	1.78571e+06	6.25181
79_4	79	Rep1	Leaf189-Leaf254-Leaf21-Leaf225	Pst	TRUE	189_254_21_225	1	1.22449e+07	7.08796
8_1	8	Rep1	Mix71-all	Pst	TRUE	SynCom-35	2	2083.33	3.31876
8_2	8	Rep1	Mix71-all	Pst	TRUE	SynCom-35	2	115942	5.06424
8_3	8	Rep1	Mix71-all	Pst	TRUE	SynCom-35	2	8298.76	3.91901
8_4	8	Rep1	Mix71-all	Pst	TRUE	SynCom-35	2	14311.3	4.15568
80_1	80	Rep2	Mix69-bad	Pst	TRUE	SynCom-High	1	7.33591e+07	7.86545
80_2	80	Rep2	Mix69-bad	Pst	TRUE	SynCom-High	1	1.41892e+08	8.15196
80_3	80	Rep2	Mix69-bad	Pst	TRUE	SynCom-High	1	2.89855e+07	7.46218
80_4	80	Rep2	Mix69-bad	Pst	TRUE	SynCom-High	1	8.30189e+07	7.91918
81_1	81	Rep2	Mix69-bad	Pst	TRUE	SynCom-High	2	5.38556e+06	6.73123
81_2	81	Rep2	Mix69-bad	Pst	TRUE	SynCom-High	2	2.50965e+07	7.39961
81_3	81	Rep2	Mix69-bad	Pst	TRUE	SynCom-High	2	2.7127e+06	6.4334
81_4	81	Rep2	Mix69-bad	Pst	TRUE	SynCom-High	2	2.17163e+07	7.33679
82_1	82	Rep2	Mix69-bad	Pst	TRUE	SynCom-High	3	1.46341e+08	8.16537
82_2	82	Rep2	Mix69-bad	Pst	TRUE	SynCom-High	3	1.47268e+08	8.16811
82_3	82	Rep2	Mix69-bad	Pst	TRUE	SynCom-High	3	4.14703e+07	7.61774
82_4	82	Rep2	Mix69-bad	Pst	TRUE	SynCom-High	3	5.36278e+07	7.72939
83_1	83	Rep2	Mix70-good	Pst	TRUE	SynCom-Low	1	669856	5.82598
83_2	83	Rep2	Mix70-good	Pst	TRUE	SynCom-Low	1	434783	5.63827
83_3	83	Rep2	Mix70-good	Pst	TRUE	SynCom-Low	1	20408.2	4.3098
83_4	83	Rep2	Mix70-good	Pst	TRUE	SynCom-Low	1	8.07799e+06	6.9073
84_1	84	Rep2	Mix70-good	Pst	TRUE	SynCom-Low	2	307692	5.48812
84_2	84	Rep2	Mix70-good	Pst	TRUE	SynCom-Low	2	89099.5	4.94988
84_3	84	Rep2	Mix70-good	Pst	TRUE	SynCom-Low	2	124224	5.0942
84_4	84	Rep2	Mix70-good	Pst	TRUE	SynCom-Low	2	443686	5.64708
85_1	85	Rep2	Mix70-good	Pst	TRUE	SynCom-Low	3	10062.9	4.00272
85_2	85	Rep2	Mix70-good	Pst	TRUE	SynCom-Low	3	168224	5.22589
85_3	85	Rep2	Mix70-good	Pst	TRUE	SynCom-Low	3	21141.6	4.32514
85_4	85	Rep2	Mix70-good	Pst	TRUE	SynCom-Low	3	5.53746e+06	6.74331
86_1	86	Rep2	Mix71-all	Pst	TRUE	SynCom-35	1	22296.5	4.34824
86_2	86	Rep2	Mix71-all	Pst	TRUE	SynCom-35	1	18450.2	4.266
86_3	86	Rep2	Mix71-all	Pst	TRUE	SynCom-35	1	20898.6	4.32012
86_4	86	Rep2	Mix71-all	Pst	TRUE	SynCom-35	1	5.09338e+06	6.70701
87_1	87	Rep2	Mix71-all	Pst	TRUE	SynCom-35	2	248963	5.39613
87_2	87	Rep2	Mix71-all	Pst	TRUE	SynCom-35	2	213777	5.32996
87_3	87	Rep2	Mix71-all	Pst	TRUE	SynCom-35	2	584354	5.76668
87_4	87	Rep2	Mix71-all	Pst	TRUE	SynCom-35	2	15503.9	4.19044
88_1	88	Rep2	Mix71-all	Pst	TRUE	SynCom-35	3	2.50784e+06	6.3993
88_2	88	Rep2	Mix71-all	Pst	TRUE	SynCom-35	3	3.71457e+06	6.56991
88_3	88	Rep2	Mix71-all	Pst	TRUE	SynCom-35	3	45871.6	4.66154
88_4	88	Rep2	Mix71-all	Pst	TRUE	SynCom-35	3	433369	5.63686
89_1	89	Rep2	axenic NI	NI	TRUE	axenic NI	1	NA	NA
89_2	89	Rep2	axenic NI	NI	FALSE	axenic NI	1	NA	NA
89_3	89	Rep2	axenic NI	NI	TRUE	axenic NI	1	NA	NA
89_4	89	Rep2	axenic NI	NI	TRUE	axenic NI	1	NA	NA
9_1	9	Rep1	Mix71-all	Pst	TRUE	SynCom-35	3	26178	4.41794
9_2	9	Rep1	Mix71-all	Pst	TRUE	SynCom-35	3	24937.7	4.39686
9_3	9	Rep1	Mix71-all	Pst	TRUE	SynCom-35	3	2344.67	3.37008
9_4	9	Rep1	Mix71-all	Pst	TRUE	SynCom-35	3	4750.59	3.67675
90_1	90	Rep2	axenic NI	NI	TRUE	axenic NI	2	NA	NA
90_2	90	Rep2	axenic NI	NI	TRUE	axenic NI	2	NA	NA
90_3	90	Rep2	axenic NI	NI	TRUE	axenic NI	2	NA	NA
90_4	90	Rep2	axenic NI	NI	TRUE	axenic NI	2	NA	NA
91_1	91	Rep2	axenic NI	NI	TRUE	axenic NI	3	NA	NA
91_2	91	Rep2	axenic NI	NI	TRUE	axenic NI	3	NA	NA
91_3	91	Rep2	axenic NI	NI	TRUE	axenic NI	3	NA	NA
91_4	91	Rep2	axenic NI	NI	TRUE	axenic NI	3	NA	NA
92_1	92	Rep2	axenic infected	Pst	TBD	axenic	1	5.48628e+08	8.73928
92_2	92	Rep2	axenic infected	Pst	FALSE	axenic	1	3.74707e+08	8.57369
92_3	92	Rep2	axenic infected	Pst	TRUE	axenic	1	1.47899e+08	8.16997
92_4	92	Rep2	axenic infected	Pst	TRUE	axenic	1	4.17537e+08	8.62069
93_1	93	Rep2	axenic infected	Pst	TRUE	axenic	2	1.71875e+09	9.23521
93_2	93	Rep2	axenic infected	Pst	TRUE	axenic	2	8.8632e+08	8.94759
93_3	93	Rep2	axenic infected	Pst	TRUE	axenic	2	3.14961e+08	8.49826
93_4	93	Rep2	axenic infected	Pst	TRUE	axenic	2	1.19149e+09	9.07609
94_1	94	Rep2	axenic infected	Pst	TRUE	axenic	3	7.00809e+08	8.8456
94_2	94	Rep2	axenic infected	Pst	TRUE	axenic	3	9.17431e+07	7.96257
94_3	94	Rep2	axenic infected	Pst	TRUE	axenic	3	1.04294e+09	9.01826
94_4	94	Rep2	axenic infected	Pst	TRUE	axenic	3	8.65385e+08	8.93721
95_1	95	Rep2	axenic infected	Pst	TRUE	axenic	4	9.74359e+08	8.98872
95_2	95	Rep2	axenic infected	Pst	TRUE	axenic	4	6.71835e+08	8.82726
95_3	95	Rep2	axenic infected	Pst	TRUE	axenic	4	9.21409e+08	8.96445
95_4	95	Rep2	axenic infected	Pst	TRUE	axenic	4	1.0101e+08	8.00436
96_1	96	Rep2	axenic infected	Pst	TRUE	axenic	5	1.65017e+09	9.21753
96_2	96	Rep2	axenic infected	Pst	TRUE	axenic	5	6.84597e+08	8.83543
96_3	96	Rep2	axenic infected	Pst	TRUE	axenic	5	1.75258e+09	9.24368
96_4	96	Rep2	axenic infected	Pst	TRUE	axenic	5	4.58554e+08	8.66139
97_1	97	Rep2	Leaf15	Pst	TBD	Leaf15	1	2.01681e+07	7.30466
97_2	97	Rep2	Leaf15	Pst	FALSE	Leaf15	1	2.29645e+07	7.36106
97_3	97	Rep2	Leaf15	Pst	TRUE	Leaf15	1	80645.2	4.90658
97_4	97	Rep2	Leaf15	Pst	TRUE	Leaf15	1	157017	5.19595
98_1	98	Rep2	Leaf15	Pst	TRUE	Leaf15	2	1.16861e+06	6.06767
98_2	98	Rep2	Leaf15	Pst	TRUE	Leaf15	2	2.72109e+07	7.43474
98_3	98	Rep2	Leaf15	Pst	TRUE	Leaf15	2	120192	5.07988
98_4	98	Rep2	Leaf15	Pst	TRUE	Leaf15	2	25000000	7.39794
99_1	99	Rep2	Leaf15	Pst	TRUE	Leaf15	3	193424	5.28651
99_2	99	Rep2	Leaf15	Pst	TRUE	Leaf15	3	2.3968e+06	6.37963
99_3	99	Rep2	Leaf15	Pst	TRUE	Leaf15	3	564374	5.75157
99_4	99	Rep2	Leaf15	Pst	TRUE	Leaf15	3	2.15054e+06	6.33255

## Sheet: ValidationLeaf371Leaf337
Clean Data of Leaf371 and Leaf337 strain combination experiment (validation experiment 2).
Uid	Box	Plant	Experiment	IncludedAnalysis	Inoculation	Infection	ReplicateBox	CFUgFW	LogCFUgFW
1_1	1	1	Round1	TRUE	Leaf371	Pst	1	2.05251e+08	8.31228
1_2	1	2	Round1	TRUE	Leaf371	Pst	1	6.70554e+07	7.82643
1_3	1	3	Round1	TRUE	Leaf371	Pst	1	2.20994e+08	8.34438
1_4	1	4	Round1	TRUE	Leaf371	Pst	1	4.61957e+07	7.6646
10_1	10	1	Round1	TRUE	ValMix1	Pst	1	6.10264e+06	6.78552
10_2	10	2	Round1	TRUE	ValMix1	Pst	1	1.10169e+09	9.04206
10_3	10	3	Round1	TRUE	ValMix1	Pst	1	486258	5.68687
10_4	10	4	Round1	TRUE	ValMix1	Pst	1	5.43478e+06	6.73518
11_1	11	1	Round1	TRUE	ValMix1	Pst	2	2.90237e+06	6.46275
11_2	11	2	Round1	TRUE	ValMix1	Pst	2	2.30643e+07	7.36294
11_3	11	3	Round1	TRUE	ValMix1	Pst	2	3.64842e+07	7.56211
11_4	11	4	Round1	TRUE	ValMix1	Pst	2	5.05051e+06	6.70333
12_1	12	1	Round1	TBD	axenic NI	NI	3	NA	NA
12_2	12	2	Round1	TBD	axenic NI	NI	3	NA	NA
12_3	12	3	Round1	TBD	axenic NI	NI	3	NA	NA
12_4	12	4	Round1	TBD	axenic NI	NI	3	NA	NA
13_1	13	1	Round1	TRUE	ValMix2	Pst	1	2.32019e+06	6.36552
13_2	13	2	Round1	TRUE	ValMix2	Pst	1	7.27273e+06	6.8617
13_3	13	3	Round1	TRUE	ValMix2	Pst	1	5.6239e+06	6.75004
13_4	13	4	Round1	TRUE	ValMix2	Pst	1	1.25604e+07	7.099
14_1	14	1	Round1	TRUE	ValMix2	Pst	2	7.14286e+06	6.85387
14_2	14	2	Round1	TRUE	ValMix2	Pst	2	6.19902e+06	6.79232
14_3	14	3	Round1	TRUE	ValMix2	Pst	2	2.66667e+06	6.42597
14_4	14	4	Round1	TRUE	ValMix2	Pst	2	3.28358e+06	6.51635
144_1	144	1	Round2	TRUE	SynCom-High	Pst	1	8.32215e+07	7.92024
144_2	144	2	Round2	TRUE	SynCom-High	Pst	1	1.34783e+08	8.12963
144_3	144	3	Round2	TRUE	SynCom-High	Pst	1	2.05749e+07	7.31334
144_4	144	4	Round2	TRUE	SynCom-High	Pst	1	9.9723e+06	6.9988
145_1	145	1	Round2	TRUE	SynCom-High	Pst	2	4.64625e+06	6.6671
145_2	145	2	Round2	TRUE	SynCom-High	Pst	2	9.30233e+07	7.96859
145_3	145	3	Round2	TRUE	SynCom-High	Pst	2	2.68714e+06	6.42929
145_4	145	4	Round2	TRUE	SynCom-High	Pst	2	1.61725e+07	7.20878
146_1	146	1	Round2	TRUE	SynCom-High	Pst	3	1.25471e+07	7.09854
146_2	146	2	Round2	TRUE	SynCom-High	Pst	3	4.18605e+07	7.6218
146_3	146	3	Round2	TRUE	SynCom-High	Pst	3	2.77186e+07	7.44277
146_4	146	4	Round2	TRUE	SynCom-High	Pst	3	4.29864e+06	6.63333
147_1	147	1	Round2	TRUE	SynCom-Low	Pst	1	8750000	6.94201
147_2	147	2	Round2	TRUE	SynCom-Low	Pst	1	2.51748e+06	6.40097
147_3	147	3	Round2	TRUE	SynCom-Low	Pst	1	40506.3	4.60752
147_4	147	4	Round2	TRUE	SynCom-Low	Pst	1	60836.5	4.78416
148_1	148	1	Round2	TRUE	SynCom-Low	Pst	2	38363.2	4.58391
148_2	148	2	Round2	TRUE	SynCom-Low	Pst	2	78291.8	4.89372
148_3	148	3	Round2	TRUE	SynCom-Low	Pst	2	37783.4	4.5773
148_4	148	4	Round2	TRUE	SynCom-Low	Pst	2	60836.5	4.78416
149_1	149	1	Round2	TRUE	SynCom-Low	Pst	3	292826	5.46661
149_2	149	2	Round2	TRUE	SynCom-Low	Pst	3	73710.1	4.86753
149_3	149	3	Round2	TRUE	SynCom-Low	Pst	3	112994	5.05306
149_4	149	4	Round2	TRUE	SynCom-Low	Pst	3	867470	5.93825
15_1	15	1	Round1	TBD	ValMix2	Pst	3	7.40741e+06	6.86967
15_2	15	2	Round1	TRUE	ValMix2	Pst	3	7.49574e+06	6.87481
15_3	15	3	Round1	TRUE	ValMix2	Pst	3	9.18367e+06	6.96302
15_4	15	4	Round1	TRUE	ValMix2	Pst	3	5.28053e+06	6.72268
150_1	150	1	Round2	TRUE	axenic NI	NI	1	NA	NA
150_2	150	2	Round2	TRUE	axenic NI	NI	1	NA	NA
150_3	150	3	Round2	TRUE	axenic NI	NI	1	NA	NA
150_4	150	4	Round2	TRUE	axenic NI	NI	1	NA	NA
151_1	151	1	Round2	TRUE	axenic NI	NI	2	NA	NA
151_2	151	2	Round2	TRUE	axenic NI	NI	2	NA	NA
151_3	151	3	Round2	TRUE	axenic NI	NI	2	NA	NA
151_4	151	4	Round2	TRUE	axenic NI	NI	2	NA	NA
152_1	152	1	Round2	TBD	axenic NI	NI	3	NA	NA
152_2	152	2	Round2	TRUE	axenic NI	NI	3	NA	NA
152_3	152	3	Round2	TRUE	axenic NI	NI	3	NA	NA
152_4	152	4	Round2	TRUE	axenic NI	NI	3	NA	NA
153_1	153	1	Round2	TRUE	axenic	Pst	1	1.28755e+09	9.10977
153_2	153	2	Round2	TRUE	axenic	Pst	1	4.58716e+08	8.66154
153_3	153	3	Round2	TRUE	axenic	Pst	1	7.79221e+08	8.89166
153_4	153	4	Round2	TRUE	axenic	Pst	1	5.12821e+08	8.70997
154_1	154	1	Round2	TRUE	axenic	Pst	2	3.88769e+08	8.58969
154_2	154	2	Round2	TRUE	axenic	Pst	2	1.84049e+09	9.26493
154_3	154	3	Round2	TRUE	axenic	Pst	2	3.68098e+08	8.56596
154_4	154	4	Round2	TRUE	axenic	Pst	2	3.84615e+08	8.58503
155_1	155	1	Round2	TRUE	axenic	Pst	3	1.71745e+09	9.23488
155_2	155	2	Round2	TRUE	axenic	Pst	3	2.15517e+09	9.33348
155_3	155	3	Round2	TRUE	axenic	Pst	3	1520000000	9.18184
155_4	155	4	Round2	TRUE	axenic	Pst	3	1.04895e+09	9.02076
156_1	156	1	Round2	TRUE	axenic	Pst	4	1.25604e+09	9.099
156_2	156	2	Round2	TRUE	axenic	Pst	4	6.43275e+08	8.8084
156_3	156	3	Round2	TRUE	axenic	Pst	4	3.71134e+08	8.56953
156_4	156	4	Round2	TRUE	axenic	Pst	4	3.84615e+08	8.58503
157_1	157	1	Round2	TRUE	axenic	Pst	5	1.26496e+08	8.10208
157_2	157	2	Round2	TRUE	axenic	Pst	5	4.53401e+08	8.65648
157_3	157	3	Round2	TRUE	axenic	Pst	5	1.46067e+08	8.16455
157_4	157	4	Round2	TRUE	axenic	Pst	5	3.50109e+08	8.5442
158_1	158	1	Round2	TRUE	SynCom-35	Pst	1	28943.6	4.46155
158_2	158	2	Round2	TRUE	SynCom-35	Pst	1	4195.8	3.62282
158_3	158	3	Round2	TRUE	SynCom-35	Pst	1	12722.6	4.10458
158_4	158	4	Round2	TRUE	SynCom-35	Pst	1	2907.92	3.46358
159_1	159	1	Round2	TRUE	SynCom-35	Pst	2	5689.9	3.7551
159_2	159	2	Round2	TRUE	SynCom-35	Pst	2	4739.34	3.67572
159_3	159	3	Round2	TRUE	SynCom-35	Pst	2	3314.92	3.52047
159_4	159	4	Round2	TRUE	SynCom-35	Pst	2	2024.29	3.30627
16_1	16	1	Round1	TRUE	Mix6	Pst	1	4.18118e+07	7.6213
16_2	16	2	Round1	TRUE	Mix6	Pst	1	3.46457e+07	7.53965
16_3	16	3	Round1	TRUE	Mix6	Pst	1	2.86533e+07	7.45717
16_4	16	4	Round1	TRUE	Mix6	Pst	1	8.02676e+06	6.90454
160_1	160	1	Round2	TRUE	SynCom-35	Pst	3	44265.6	4.64607
160_2	160	2	Round2	TRUE	SynCom-35	Pst	3	22284.1	4.348
160_3	160	3	Round2	TRUE	SynCom-35	Pst	3	9273.57	3.96725
160_4	160	4	Round2	TRUE	SynCom-35	Pst	3	6600.66	3.81959
17_1	17	1	Round1	TRUE	Mix6	Pst	2	1.04895e+08	8.02076
17_2	17	2	Round1	TRUE	Mix6	Pst	2	1.0231e+08	8.00992
17_3	17	3	Round1	TRUE	Mix6	Pst	2	1.28411e+06	6.1086
17_4	17	4	Round1	TRUE	Mix6	Pst	2	1.03226e+06	6.01379
18_1	18	1	Round1	TBD	Mix6	Pst	3	750000	5.87506
18_2	18	2	Round1	TRUE	Mix6	Pst	3	4.67091e+07	7.6694
18_3	18	3	Round1	TRUE	Mix6	Pst	3	80145.7	4.90388
18_4	18	4	Round1	TRUE	Mix6	Pst	3	650814	5.81346
2_1	2	1	Round1	TRUE	Leaf371	Pst	2	3.52645e+07	7.54734
2_2	2	2	Round1	TRUE	Leaf371	Pst	2	3.04762e+08	8.48396
2_3	2	3	Round1	TRUE	Leaf371	Pst	2	7.78098e+07	7.89103
2_4	2	4	Round1	TRUE	Leaf371	Pst	2	4.07569e+07	7.6102
3_1	3	1	Round1	TRUE	Leaf371	Pst	3	5.50206e+07	7.74053
3_2	3	2	Round1	TRUE	Leaf371	Pst	3	8.49673e+08	8.92925
3_3	3	3	Round1	TRUE	Leaf371	Pst	3	7.74487e+07	7.88901
3_4	3	4	Round1	TRUE	Leaf371	Pst	3	1.20482e+08	8.08092
4_1	4	1	Round1	TRUE	Leaf337	Pst	1	5.81114e+07	7.76426
4_2	4	2	Round1	TRUE	Leaf337	Pst	1	5.43881e+07	7.7355
4_3	4	3	Round1	TRUE	Leaf337	Pst	1	1.32308e+08	8.12159
4_4	4	4	Round1	TBD	Leaf337	Pst	1	3.53535e+08	8.54843
5_1	5	1	Round1	TRUE	Leaf337	Pst	2	1.61812e+08	8.20901
5_2	5	2	Round1	TRUE	Leaf337	Pst	2	1.85841e+07	7.26914
5_3	5	3	Round1	TRUE	Leaf337	Pst	2	8.49343e+06	6.92908
5_4	5	4	Round1	TRUE	Leaf337	Pst	2	4.73225e+07	7.67507
6_1	6	1	Round1	TRUE	Leaf337	Pst	3	2.74809e+07	7.43903
6_2	6	2	Round1	TRUE	Leaf337	Pst	3	3.03541e+07	7.48222
6_3	6	3	Round1	TRUE	Leaf337	Pst	3	1.44718e+07	7.16052
6_4	6	4	Round1	TRUE	Leaf337	Pst	3	1.68776e+07	7.22731
64_1	64	1	Round1	TRUE	SynCom-High	Pst	1	1.68244e+07	7.22594
64_2	64	2	Round1	TRUE	SynCom-High	Pst	1	7.77096e+07	7.89047
64_3	64	3	Round1	TRUE	SynCom-High	Pst	1	5.03432e+08	8.70194
64_4	64	4	Round1	TRUE	SynCom-High	Pst	1	3.97727e+07	7.59959
65_1	65	1	Round1	TRUE	SynCom-High	Pst	2	7.80856e+06	6.89257
65_2	65	2	Round1	FALSE	SynCom-High	Pst	2	80000000	7.90309
65_3	65	3	Round1	TRUE	SynCom-High	Pst	2	8.27301e+06	6.91766
65_4	65	4	Round1	TRUE	SynCom-High	Pst	2	1.13323e+07	7.05432
66_1	66	1	Round1	TRUE	SynCom-High	Pst	3	4.70588e+06	6.67264
66_2	66	2	Round1	TRUE	SynCom-High	Pst	3	2.04082e+07	7.3098
66_3	66	3	Round1	TRUE	SynCom-High	Pst	3	3.64706e+08	8.56194
66_4	66	4	Round1	TRUE	SynCom-High	Pst	3	7.46965e+06	6.8733
67_1	67	1	Round1	TRUE	SynCom-Low	Pst	1	8032.13	3.90483
67_2	67	2	Round1	TRUE	SynCom-Low	Pst	1	6.80272e+06	6.83268
67_3	67	3	Round1	TRUE	SynCom-Low	Pst	1	25031.3	4.39848
67_4	67	4	Round1	TRUE	SynCom-Low	Pst	1	83449.2	4.92142
68_1	68	1	Round1	TRUE	SynCom-Low	Pst	2	826709	5.91735
68_2	68	2	Round1	TRUE	SynCom-Low	Pst	2	53956.8	4.73205
68_3	68	3	Round1	TRUE	SynCom-Low	Pst	2	52631.6	4.72125
68_4	68	4	Round1	TRUE	SynCom-Low	Pst	2	30331.8	4.4819
69_1	69	1	Round1	TRUE	SynCom-Low	Pst	3	412371	5.61529
69_2	69	2	Round1	TRUE	SynCom-Low	Pst	3	3.34347e+06	6.5242
69_3	69	3	Round1	TRUE	SynCom-Low	Pst	3	129121	5.111
69_4	69	4	Round1	TRUE	SynCom-Low	Pst	3	147673	5.1693
7_1	7	1	Round1	TRUE	Leaf371-Leaf337	Pst	1	1.10497e+06	6.04335
7_2	7	2	Round1	TRUE	Leaf371-Leaf337	Pst	1	2.4024e+07	7.38065
7_3	7	3	Round1	TRUE	Leaf371-Leaf337	Pst	1	306279	5.48612
7_4	7	4	Round1	TRUE	Leaf371-Leaf337	Pst	1	2.17636e+08	8.33773
70_1	70	1	Round1	TRUE	ValMix1	Pst	1	887902	5.94837
70_2	70	2	Round1	TRUE	ValMix1	Pst	1	5.74282e+06	6.75913
70_3	70	3	Round1	TRUE	ValMix1	Pst	1	4.71597e+06	6.67357
70_4	70	4	Round1	TRUE	ValMix1	Pst	1	1.05622e+08	8.02375
71_1	71	1	Round1	TRUE	axenic NI	NI	2	NA	NA
71_2	71	2	Round1	TRUE	axenic NI	NI	2	NA	NA
71_3	71	3	Round1	TRUE	axenic NI	NI	2	NA	NA
71_4	71	4	Round1	TRUE	axenic NI	NI	2	NA	NA
72_1	72	1	Round1	TRUE	axenic NI	NI	3	NA	NA
72_2	72	2	Round1	TRUE	axenic NI	NI	3	NA	NA
72_3	72	3	Round1	TRUE	axenic NI	NI	3	NA	NA
72_4	72	4	Round1	TRUE	axenic NI	NI	3	NA	NA
73_1	73	1	Round1	TRUE	axenic	Pst	1	1.90476e+09	9.27984
73_2	73	2	Round1	TRUE	axenic	Pst	1	1.57407e+09	9.19703
73_3	73	3	Round1	TRUE	axenic	Pst	1	1.09589e+09	9.03977
73_4	73	4	Round1	TRUE	axenic	Pst	1	1.26246e+08	8.10122
74_1	74	1	Round1	TRUE	axenic	Pst	2	3.52113e+07	7.54668
74_2	74	2	Round1	TRUE	axenic	Pst	2	9.52381e+07	7.97881
74_3	74	3	Round1	TRUE	axenic	Pst	2	4.25532e+07	7.62893
74_4	74	4	Round1	TRUE	axenic	Pst	2	1.31004e+08	8.11729
75_1	75	1	Round1	TRUE	axenic	Pst	3	1.55462e+08	8.19162
75_2	75	2	Round1	TRUE	axenic	Pst	3	5.56962e+07	7.74583
75_3	75	3	Round1	TRUE	axenic	Pst	3	3.72671e+08	8.57133
75_4	75	4	Round1	TRUE	axenic	Pst	3	3.56083e+08	8.55155
76_1	76	1	Round1	TRUE	axenic	Pst	4	1.51007e+08	8.179
76_2	76	2	Round1	TRUE	axenic	Pst	4	2.30769e+09	9.36318
76_3	76	3	Round1	TRUE	axenic	Pst	4	150000000	8.17609
76_4	76	4	Round1	TRUE	axenic	Pst	4	4.22078e+08	8.62539
77_1	77	1	Round1	TRUE	axenic	Pst	5	9.61924e+08	8.98314
77_2	77	2	Round1	TRUE	axenic	Pst	5	4.93827e+08	8.69357
77_3	77	3	Round1	TRUE	axenic	Pst	5	8.57143e+07	7.93305
77_4	77	4	Round1	TRUE	axenic	Pst	5	1.00756e+08	8.00327
78_1	78	1	Round1	TRUE	SynCom-35	Pst	1	4265.4	3.62996
78_2	78	2	Round1	TRUE	SynCom-35	Pst	1	145138	5.16178
78_3	78	3	Round1	TRUE	SynCom-35	Pst	1	187207	5.27232
78_4	78	4	Round1	TRUE	SynCom-35	Pst	1	95693.8	4.98088
79_1	79	1	Round1	TRUE	SynCom-35	Pst	2	26607.5	4.425
79_2	79	2	Round1	TRUE	SynCom-35	Pst	2	34042.6	4.53202
79_3	79	3	Round1	TRUE	SynCom-35	Pst	2	3194.89	3.50446
79_4	79	4	Round1	TRUE	SynCom-35	Pst	2	13651.9	4.13519
8_1	8	1	Round1	TRUE	Leaf371-Leaf337	Pst	2	1.17085e+07	7.0685
8_2	8	2	Round1	TRUE	Leaf371-Leaf337	Pst	2	2.14031e+06	6.33048
8_3	8	3	Round1	TRUE	Leaf371-Leaf337	Pst	2	2.3407e+06	6.36935
8_4	8	4	Round1	TRUE	Leaf371-Leaf337	Pst	2	215517	5.33348
80_1	80	1	Round1	TRUE	SynCom-35	Pst	3	3030.3	3.48149
80_2	80	2	Round1	TRUE	SynCom-35	Pst	3	28268.6	4.4513
80_3	80	3	Round1	TBD	SynCom-35	Pst	3	17094	4.23284
80_4	80	4	Round1	TRUE	SynCom-35	Pst	3	17441.9	4.24159
81_1	81	1	Round2	TRUE	Leaf371	Pst	1	1.42466e+08	8.15371
81_2	81	2	Round2	TRUE	Leaf371	Pst	1	5.17799e+07	7.71416
81_3	81	3	Round2	TRUE	Leaf371	Pst	1	1.40957e+08	8.14909
81_4	81	4	Round2	TRUE	Leaf371	Pst	1	7.10383e+07	7.85149
82_1	82	1	Round2	TRUE	Leaf371	Pst	2	3.37711e+06	6.52855
82_2	82	2	Round2	TRUE	Leaf371	Pst	2	5.17986e+07	7.71432
82_3	82	3	Round2	TRUE	Leaf371	Pst	2	2.61866e+07	7.41808
82_4	82	4	Round2	TRUE	Leaf371	Pst	2	5.58376e+08	8.74693
83_1	83	1	Round2	TRUE	Leaf371	Pst	3	6.96864e+08	8.84315
83_2	83	2	Round2	TRUE	Leaf371	Pst	3	1.26394e+08	8.10173
83_3	83	3	Round2	TRUE	Leaf371	Pst	3	1.08499e+07	7.03543
83_4	83	4	Round2	TRUE	Leaf371	Pst	3	2.70575e+06	6.43229
84_1	84	1	Round2	TRUE	Leaf337	Pst	1	1.25206e+07	7.09762
84_2	84	2	Round2	TRUE	Leaf337	Pst	1	4.92813e+08	8.69268
84_3	84	3	Round2	TRUE	Leaf337	Pst	1	3.21429e+08	8.50708
84_4	84	4	Round2	TRUE	Leaf337	Pst	1	3.11688e+07	7.49372
85_1	85	1	Round2	TRUE	Leaf337	Pst	2	1.42222e+08	8.15297
85_2	85	2	Round2	TRUE	Leaf337	Pst	2	2.04348e+08	8.31037
85_3	85	3	Round2	TRUE	Leaf337	Pst	2	3.94477e+08	8.59602
85_4	85	4	Round2	TRUE	Leaf337	Pst	2	4.94505e+07	7.69417
86_1	86	1	Round2	TRUE	Leaf337	Pst	3	2.54777e+07	7.40616
86_2	86	2	Round2	TRUE	Leaf337	Pst	3	6.23782e+07	7.79503
86_3	86	3	Round2	TRUE	Leaf337	Pst	3	1.34146e+07	7.12758
86_4	86	4	Round2	TRUE	Leaf337	Pst	3	5.05992e+07	7.70414
87_1	87	1	Round2	TRUE	Leaf371-Leaf337	Pst	1	6.43564e+06	6.80859
87_2	87	2	Round2	TRUE	Leaf371-Leaf337	Pst	1	6.08696e+06	6.7844
87_3	87	3	Round2	TRUE	Leaf371-Leaf337	Pst	1	6.22222e+06	6.79395
87_4	87	4	Round2	TRUE	Leaf371-Leaf337	Pst	1	1.9861e+06	6.298
88_1	88	1	Round2	TRUE	Leaf371-Leaf337	Pst	2	864553	5.93679
88_2	88	2	Round2	TRUE	Leaf371-Leaf337	Pst	2	1.10961e+07	7.04517
88_3	88	3	Round2	TRUE	Leaf371-Leaf337	Pst	2	995475	5.99803
88_4	88	4	Round2	TRUE	Leaf371-Leaf337	Pst	2	494438	5.69411
89_1	89	1	Round2	TRUE	Leaf371-Leaf337	Pst	3	1.89274e+07	7.27709
89_2	89	2	Round2	TRUE	Leaf371-Leaf337	Pst	3	1.01695e+08	8.0073
89_3	89	3	Round2	TRUE	Leaf371-Leaf337	Pst	3	1.7484e+08	8.24264
89_4	89	4	Round2	TRUE	Leaf371-Leaf337	Pst	3	3.47625e+07	7.54111
9_1	9	1	Round1	TRUE	Leaf371-Leaf337	Pst	3	1.07817e+06	6.03269
9_2	9	2	Round1	TRUE	Leaf371-Leaf337	Pst	3	1.27473e+08	8.10542
9_3	9	3	Round1	TRUE	Leaf371-Leaf337	Pst	3	1.51938e+07	7.18167
9_4	9	4	Round1	TRUE	Leaf371-Leaf337	Pst	3	7.62943e+06	6.88249
90_1	90	1	Round2	TRUE	ValMix1	Pst	1	483271	5.68419
90_2	90	2	Round2	TRUE	ValMix1	Pst	1	1.0197e+06	6.00847
90_3	90	3	Round2	TRUE	ValMix1	Pst	1	2.82885e+06	6.45161
90_4	90	4	Round2	TRUE	ValMix1	Pst	1	3.6036e+07	7.55674
91_1	91	1	Round2	TRUE	ValMix1	Pst	2	11481.1	4.05998
91_2	91	2	Round2	TRUE	ValMix1	Pst	2	26066.4	4.41608
91_3	91	3	Round2	TRUE	ValMix1	Pst	2	312152	5.49437
91_4	91	4	Round2	TRUE	ValMix1	Pst	2	3.89805e+07	7.59085
92_1	92	1	Round2	TRUE	ValMix1	Pst	3	7.11297e+07	7.85205
92_2	92	2	Round2	TRUE	ValMix1	Pst	3	1.13208e+07	7.05388
92_3	92	3	Round2	TRUE	ValMix1	Pst	3	4.4164e+08	8.64507
92_4	92	4	Round2	TRUE	ValMix1	Pst	3	1.23596e+07	7.092
93_1	93	1	Round2	TRUE	ValMix2	Pst	1	3.61011e+06	6.55752
93_2	93	2	Round2	TRUE	ValMix2	Pst	1	156986	5.19586
93_3	93	3	Round2	TRUE	ValMix2	Pst	1	1.05541e+06	6.02342
93_4	93	4	Round2	TRUE	ValMix2	Pst	1	1.66898e+06	6.22245
94_1	94	1	Round2	TRUE	ValMix2	Pst	2	1.06346e+07	7.02672
94_2	94	2	Round2	TRUE	ValMix2	Pst	2	1.64234e+06	6.21546
94_3	94	3	Round2	TRUE	ValMix2	Pst	2	1.15942e+07	7.06424
94_4	94	4	Round2	TRUE	ValMix2	Pst	2	1.34615e+07	7.12909
95_1	95	1	Round2	TRUE	ValMix2	Pst	3	4.89796e+06	6.69002
95_2	95	2	Round2	TRUE	ValMix2	Pst	3	3.44288e+06	6.53692
95_3	95	3	Round2	TRUE	ValMix2	Pst	3	3500000	6.54407
95_4	95	4	Round2	TRUE	ValMix2	Pst	3	1.56379e+07	7.19418
96_1	96	1	Round2	TRUE	Mix6	Pst	1	4.97512e+07	7.6968
96_2	96	2	Round2	TRUE	Mix6	Pst	1	90991.8	4.959
96_3	96	3	Round2	TRUE	Mix6	Pst	1	100376	5.00163
96_4	96	4	Round2	TRUE	Mix6	Pst	1	2.9932e+07	7.47614
97_1	97	1	Round2	TRUE	Mix6	Pst	2	1.00977e+08	8.00422
97_2	97	2	Round2	TRUE	Mix6	Pst	2	4.94792e+06	6.69442
97_3	97	3	Round2	TRUE	Mix6	Pst	2	6.48298e+07	7.81177
97_4	97	4	Round2	TRUE	Mix6	Pst	2	1.48148e+08	8.1707
98_1	98	1	Round2	TRUE	Mix6	Pst	3	184502	5.266
98_2	98	2	Round2	TRUE	Mix6	Pst	3	156250000	8.19382
98_3	98	3	Round2	TRUE	Mix6	Pst	3	4.59492e+06	6.66228
98_4	98	4	Round2	TRUE	Mix6	Pst	3	3.44828e+07	7.5376
